# Supplementary material for: Impacts of Lysinibacillus sphaericus on mosquito larval community composition and larval competition between Culex pipiens and Aedes albopictus
Source: Sci Rep. 2022 Oct 26;12:18013. doi: 10.1038/s41598-022-21939-1 (PMC9606275; doi:10.1038/s41598-022-21939-1)
Supplement: Supplementary file 2 — Supplementary Information 2. [file 41598_2022_21939_MOESM2_ESM.xlsx]

## Sheet: Mesocosm Data
TRT.Period	Sample.Date	Cluster	Container.ID	Treatment	Days	Volume	Egg.Present	Larvae.Present	Pupae.Present	N.Pupae	N.emerged	N.Male	Cxr.Male	Cxp.Male	Cxsp.male	Otri.male	Ojp.male	Tox.male	Anp.male	Osig.male	Aal.male	N.Female	Cxr.female	Cxp.female	Otri.female	Cxsp.female	Ojp.female	Anp.female	Osig.female	Tox.female	Aal.female
BEFORE	2021-06-24	A	A1	LC50		12	0	0	0	0	0	0	0	0	0	0	0	0	0	0	0	0	0	0	0	0	0	0	0	0	0
BEFORE	2021-06-24	A	A2	LC.95		12	0	0	0	0	0	0	0	0	0	0	0	0	0	0	0	0	0	0	0	0	0	0	0	0	0
BEFORE	2021-06-24	A	A3	Untreated		12	0	0	0	0	0	0	0	0	0	0	0	0	0	0	0	0	0	0	0	0	0	0	0	0	0
BEFORE	2021-06-24	A	A4	Label.Rate		12	0	0	0	0	0	0	0	0	0	0	0	0	0	0	0	0	0	0	0	0	0	0	0	0	0
BEFORE	2021-06-24	B	B1	Label.Rate		12	0	0	0	0	0	0	0	0	0	0	0	0	0	0	0	0	0	0	0	0	0	0	0	0	0
BEFORE	2021-06-24	B	B2	LC.95		12	0	0	0	0	0	0	0	0	0	0	0	0	0	0	0	0	0	0	0	0	0	0	0	0	0
BEFORE	2021-06-24	B	B3	Untreated		12	0	0	0	0	0	0	0	0	0	0	0	0	0	0	0	0	0	0	0	0	0	0	0	0	0
BEFORE	2021-06-24	B	B4	LC50		12	0	0	0	0	0	0	0	0	0	0	0	0	0	0	0	0	0	0	0	0	0	0	0	0	0
BEFORE	2021-06-24	C	C1	Untreated		12	0	0	0	0	0	0	0	0	0	0	0	0	0	0	0	0	0	0	0	0	0	0	0	0	0
BEFORE	2021-06-24	C	C2	LC50		12	0	0	0	0	0	0	0	0	0	0	0	0	0	0	0	0	0	0	0	0	0	0	0	0	0
BEFORE	2021-06-24	C	C3	Label.Rate		12	0	0	0	0	0	0	0	0	0	0	0	0	0	0	0	0	0	0	0	0	0	0	0	0	0
BEFORE	2021-06-24	C	C4	LC.95		12	0	0	0	0	0	0	0	0	0	0	0	0	0	0	0	0	0	0	0	0	0	0	0	0	0
BEFORE	2021-06-24	D	D1	Untreated		12	0	0	0	0	0	0	0	0	0	0	0	0	0	0	0	0	0	0	0	0	0	0	0	0	0
BEFORE	2021-06-24	D	D2	LC50		12	0	0	0	0	0	0	0	0	0	0	0	0	0	0	0	0	0	0	0	0	0	0	0	0	0
BEFORE	2021-06-24	D	D3	LC.95		12	0	0	0	0	0	0	0	0	0	0	0	0	0	0	0	0	0	0	0	0	0	0	0	0	0
BEFORE	2021-06-24	D	D4	Label.Rate		12	0	0	0	0	0	0	0	0	0	0	0	0	0	0	0	0	0	0	0	0	0	0	0	0	0
BEFORE	2021-06-28	A	A1	LC50		12	0	1	0	0	0	0	0	0	0	0	0	0	0	0	0	0	0	0	0	0	0	0	0	0	0
BEFORE	2021-06-28	A	A2	LC.95		12	0	1	0	0	0	0	0	0	0	0	0	0	0	0	0	0	0	0	0	0	0	0	0	0	0
BEFORE	2021-06-28	A	A3	Untreated		11.5	0	1	0	0	0	0	0	0	0	0	0	0	0	0	0	0	0	0	0	0	0	0	0	0	0
BEFORE	2021-06-28	A	A4	Label.Rate		12	1	0	0	0	0	0	0	0	0	0	0	0	0	0	0	0	0	0	0	0	0	0	0	0	0
BEFORE	2021-06-28	B	B1	Label.Rate		12	1	0	0	0	0	0	0	0	0	0	0	0	0	0	0	0	0	0	0	0	0	0	0	0	0
BEFORE	2021-06-28	B	B2	LC.95		12	0	1	0	0	0	0	0	0	0	0	0	0	0	0	0	0	0	0	0	0	0	0	0	0	0
BEFORE	2021-06-28	B	B3	Untreated		12	1	0	0	0	0	0	0	0	0	0	0	0	0	0	0	0	0	0	0	0	0	0	0	0	0
BEFORE	2021-06-28	B	B4	LC50		12	1	0	0	0	0	0	0	0	0	0	0	0	0	0	0	0	0	0	0	0	0	0	0	0	0
BEFORE	2021-06-28	C	C1	Untreated		12	0	1	0	0	0	0	0	0	0	0	0	0	0	0	0	0	0	0	0	0	0	0	0	0	0
BEFORE	2021-06-28	C	C2	LC50		12	0	1	0	0	0	0	0	0	0	0	0	0	0	0	0	0	0	0	0	0	0	0	0	0	0
BEFORE	2021-06-28	C	C3	Label.Rate		12	1	0	0	0	0	0	0	0	0	0	0	0	0	0	0	0	0	0	0	0	0	0	0	0	0
BEFORE	2021-06-28	C	C4	LC.95		12	0	1	0	0	0	0	0	0	0	0	0	0	0	0	0	0	0	0	0	0	0	0	0	0	0
BEFORE	2021-06-28	D	D1	Untreated		12	0	1	0	0	0	0	0	0	0	0	0	0	0	0	0	0	0	0	0	0	0	0	0	0	0
BEFORE	2021-06-28	D	D2	LC50		12	1	0	0	0	0	0	0	0	0	0	0	0	0	0	0	0	0	0	0	0	0	0	0	0	0
BEFORE	2021-06-28	D	D3	LC.95		12	1	0	0	0	0	0	0	0	0	0	0	0	0	0	0	0	0	0	0	0	0	0	0	0	0
BEFORE	2021-06-28	D	D4	Label.Rate		12	1	0	0	0	0	0	0	0	0	0	0	0	0	0	0	0	0	0	0	0	0	0	0	0	0
BEFORE	2021-07-02	A	A1	LC50		12	1	1	0	0	0	0	0	0	0	0	0	0	0	0	0	0	0	0	0	0	0	0	0	0	0
BEFORE	2021-07-02	A	A2	LC.95		12	1	1	0	0	0	0	0	0	0	0	0	0	0	0	0	0	0	0	0	0	0	0	0	0	0
BEFORE	2021-07-02	A	A3	Untreated		12	1	1	1	20	15	9	6	3	0	0	0	0	0	0	0	6	5	1	0	0	0	0	0	0	0
BEFORE	2021-07-02	A	A4	Label.Rate		12	1	1	0	0	0	0	0	0	0	0	0	0	0	0	0	0	0	0	0	0	0	0	0	0	0
BEFORE	2021-07-02	B	B1	Label.Rate		13	0	1	0	0	0	0	0	0	0	0	0	0	0	0	0	0	0	0	0	0	0	0	0	0	0
BEFORE	2021-07-02	B	B2	LC.95		11	1	1	0	0	0	0	0	0	0	0	0	0	0	0	0	0	0	0	0	0	0	0	0	0	0
BEFORE	2021-07-02	B	B3	Untreated		12	1	1	1	1	0	0	0	0	0	0	0	0	0	0	0	0	0	0	0	0	0	0	0	0	0
BEFORE	2021-07-02	B	B4	LC50		13	0	1	0	0	0	0	0	0	0	0	0	0	0	0	0	0	0	0	0	0	0	0	0	0	0
BEFORE	2021-07-02	C	C1	Untreated		12	1	1	0	0	0	0	0	0	0	0	0	0	0	0	0	0	0	0	0	0	0	0	0	0	0
BEFORE	2021-07-02	C	C2	LC50		12	1	1	0	0	0	0	0	0	0	0	0	0	0	0	0	0	0	0	0	0	0	0	0	0	0
BEFORE	2021-07-02	C	C3	Label.Rate		12	1	1	0	0	0	0	0	0	0	0	0	0	0	0	0	0	0	0	0	0	0	0	0	0	0
BEFORE	2021-07-02	C	C4	LC.95		12	1	1	0	0	0	0	0	0	0	0	0	0	0	0	0	0	0	0	0	0	0	0	0	0	0
BEFORE	2021-07-02	D	D1	Untreated		10.5	1	1	0	0	0	0	0	0	0	0	0	0	0	0	0	0	0	0	0	0	0	0	0	0	0
BEFORE	2021-07-02	D	D2	LC50		12	1	1	0	0	0	0	0	0	0	0	0	0	0	0	0	0	0	0	0	0	0	0	0	0	0
BEFORE	2021-07-02	D	D3	LC.95		12	1	1	0	0	0	0	0	0	0	0	0	0	0	0	0	0	0	0	0	0	0	0	0	0	0
BEFORE	2021-07-02	D	D4	Label.Rate		12	1	1	0	0	0	0	0	0	0	0	0	0	0	0	0	0	0	0	0	0	0	0	0	0	0
BEFORE	2021-07-06	A	A1	LC50		12	1	0	1	5	3	0	0	0	0	0	0	0	0	0	0	3	0	3	0	0	0	0	0	0	0
BEFORE	2021-07-06	A	A2	LC.95		12	1	1	1	6	4	4	0	4	0	0	0	0	0	0	0	0	0	0	0	0	0	0	0	0	0
BEFORE	2021-07-06	A	A3	Untreated		12	1	1	1	84	63	42	2	40	0	0	0	0	0	0	0	21	2	19	0	0	0	0	0	0	0
BEFORE	2021-07-06	A	A4	Label.Rate		12	1	1	1	8	7	0	0	0	0	0	0	0	0	0	0	7	0	7	0	0	0	0	0	0	0
BEFORE	2021-07-06	B	B1	Label.Rate		12	1	1	0	0	0	0	0	0	0	0	0	0	0	0	0	0	0	0	0	0	0	0	0	0	0
BEFORE	2021-07-06	B	B2	LC.95		12	1	1	0	0	0	0	0	0	0	0	0	0	0	0	0	0	0	0	0	0	0	0	0	0	0
BEFORE	2021-07-06	B	B3	Untreated		12	1	1	1	6	5	3	1	2	0	0	0	0	0	0	0	2	0	2	0	0	0	0	0	0	0
BEFORE	2021-07-06	B	B4	LC50		12	1	1	0	0	0	0	0	0	0	0	0	0	0	0	0	0	0	0	0	0	0	0	0	0	0
BEFORE	2021-07-06	C	C1	Untreated		12	1	0	0	0	0	0	0	0	0	0	0	0	0	0	0	0	0	0	0	0	0	0	0	0	0
BEFORE	2021-07-06	C	C2	LC50		12	1	1	1	4	3	0	0	0	0	0	0	0	0	0	0	3	0	1	0	0	0	0	0	0	0
BEFORE	2021-07-06	C	C3	Label.Rate		12	1	1	0	0	0	0	0	0	0	0	0	0	0	0	0	0	0	0	0	0	0	0	0	0	0
BEFORE	2021-07-06	C	C4	LC.95		12	1	1	1	19	14	7	1	6	0	0	0	0	0	0	0	7	3	4	0	0	0	0	0	0	0
BEFORE	2021-07-06	D	D1	Untreated		12	1	1	0	0	0	0	0	0	0	0	0	0	0	0	0	0	0	0	0	0	0	0	0	0	0
BEFORE	2021-07-06	D	D2	LC50		12	1	1	1	1	1	1	0	1	0	0	0	0	0	0	0	0	0	0	0	0	0	0	0	0	0
BEFORE	2021-07-06	D	D3	LC.95		12	1	1	0	0	0	0	0	0	0	0	0	0	0	0	0	0	0	0	0	0	0	0	0	0	0
BEFORE	2021-07-06	D	D4	Label.Rate		12	1	1	1	4	4	4	0	4	0	0	0	0	0	0	0	0	0	0	0	0	0	0	0	0	0
BEFORE	2021-07-12	A	A1	LC50		12	1	0	0	0	0	0	0	0	0	0	0	0	0	0	0	0	0	0	0	0	0	0	0	0	0
BEFORE	2021-07-12	A	A2	LC.95		12	1	1	0	0	0	0	0	0	0	0	0	0	0	0	0	0	0	0	0	0	0	0	0	0	0
BEFORE	2021-07-12	A	A3	Untreated		12	1	1	1	11	10	6	5	1	0	0	0	0	0	0	0	4	4	0	0	0	0	0	0	0	0
BEFORE	2021-07-12	A	A4	Label.Rate		12	1	1	0	0	0	0	0	0	0	0	0	0	0	0	0	0	0	0	0	0	0	0	0	0	0
BEFORE	2021-07-12	B	B1	Label.Rate		12	1	1	0	0	0	0	0	0	0	0	0	0	0	0	0	0	0	0	0	0	0	0	0	0	0
BEFORE	2021-07-12	B	B2	LC.95		12	1	1	0	0	0	0	0	0	0	0	0	0	0	0	0	0	0	0	0	0	0	0	0	0	0
BEFORE	2021-07-12	B	B3	Untreated		12	1	1	1	1	0	0	0	0	0	0	0	0	0	0	0	0	0	0	0	0	0	0	0	0	0
BEFORE	2021-07-12	B	B4	LC50		12	1	1	0	0	0	0	0	0	0	0	0	0	0	0	0	0	0	0	0	0	0	0	0	0	0
BEFORE	2021-07-12	C	C1	Untreated		12	1	1	0	0	0	0	0	0	0	0	0	0	0	0	0	0	0	0	0	0	0	0	0	0	0
BEFORE	2021-07-12	C	C2	LC50		12	1	1	0	0	0	0	0	0	0	0	0	0	0	0	0	0	0	0	0	0	0	0	0	0	0
BEFORE	2021-07-12	C	C3	Label.Rate		12	1	1	1	32	29	14	0	14	0	0	0	0	0	0	0	15	0	15	0	0	0	0	0	0	0
BEFORE	2021-07-12	C	C4	LC.95		12	1	1	1	5	5	2	0	2	0	0	0	0	0	0	0	3	0	3	0	0	0	0	0	0	0
BEFORE	2021-07-12	D	D1	Untreated		12	1	1	1	80	78	24	0	24	0	0	0	0	0	0	0	54	0	54	0	0	0	0	0	0	0
BEFORE	2021-07-12	D	D2	LC50		12	1	1	0	0	0	0	0	0	0	0	0	0	0	0	0	0	0	0	0	0	0	0	0	0	0
BEFORE	2021-07-12	D	D3	LC.95		12	1	1	0	0	0	0	0	0	0	0	0	0	0	0	0	0	0	0	0	0	0	0	0	0	0
BEFORE	2021-07-12	D	D4	Label.Rate		12	1	0	0	0	0	0	0	0	0	0	0	0	0	0	0	0	0	0	0	0	0	0	0	0	0
BEFORE	2021-07-16	A	A1	LC50		12	1	1	0	0	0	0	0	0	0	0	0	0	0	0	0	0	0	0	0	0	0	0	0	0	0
BEFORE	2021-07-16	A	A2	LC.95		12	1	1	0	0	0	0	0	0	0	0	0	0	0	0	0	0	0	0	0	0	0	0	0	0	0
BEFORE	2021-07-16	A	A3	Untreated		12	1	1	0	0	0	0	0	0	0	0	0	0	0	0	0	0	0	0	0	0	0	0	0	0	0
BEFORE	2021-07-16	A	A4	Label.Rate		12	1	1	0	0	0	0	0	0	0	0	0	0	0	0	0	0	0	0	0	0	0	0	0	0	0
BEFORE	2021-07-15	B	B1	Label.Rate		12	1	1	0	0	0	0	0	0	0	0	0	0	0	0	0	0	0	0	0	0	0	0	0	0	0
BEFORE	2021-07-15	B	B2	LC.95		12	1	1	0	0	0	0	0	0	0	0	0	0	0	0	0	0	0	0	0	0	0	0	0	0	0
BEFORE	2021-07-15	B	B3	Untreated		12	1	1	0	0	0	0	0	0	0	0	0	0	0	0	0	0	0	0	0	0	0	0	0	0	0
BEFORE	2021-07-15	B	B4	LC50		12	1	1	0	0	0	0	0	0	0	0	0	0	0	0	0	0	0	0	0	0	0	0	0	0	0
BEFORE	2021-07-15	C	C1	Untreated		12	1	1	0	0	0	0	0	0	0	0	0	0	0	0	0	0	0	0	0	0	0	0	0	0	0
BEFORE	2021-07-15	C	C2	LC50		12	1	1	0	0	0	0	0	0	0	0	0	0	0	0	0	0	0	0	0	0	0	0	0	0	0
BEFORE	2021-07-15	C	C3	Label.Rate		12	1	1	0	0	0	0	0	0	0	0	0	0	0	0	0	0	0	0	0	0	0	0	0	0	0
BEFORE	2021-07-15	C	C4	LC.95		12	1	1	1	2	2	0	0	0	0	0	0	0	0	0	0	2	2	0	0	0	0	0	0	0	0
BEFORE	2021-07-15	D	D1	Untreated		12	1	1	1	4	2	2	0	2	0	0	0	0	0	0	0	0	0	0	0	0	0	0	0	0	0
BEFORE	2021-07-15	D	D2	LC50		12	1	1	0	0	0	0	0	0	0	0	0	0	0	0	0	0	0	0	0	0	0	0	0	0	0
BEFORE	2021-07-15	D	D3	LC.95		12	1	1	0	0	0	0	0	0	0	0	0	0	0	0	0	0	0	0	0	0	0	0	0	0	0
BEFORE	2021-07-15	D	D4	Label.Rate		12	1	1	0	0	0	0	0	0	0	0	0	0	0	0	0	0	0	0	0	0	0	0	0	0	0
BEFORE	2021-07-19	A	A1	LC50		12	1	1	1	3	2	2	0	2	0	0	0	0	0	0	0	0	0	0	0	0	0	0	0	0	0
BEFORE	2021-07-19	A	A2	LC.95		12	1	1	1	9	9	6	1	5	0	0	0	0	0	0	0	2	0	2	0	0	0	0	0	0	0
BEFORE	2021-07-19	A	A3	Untreated		12	1	1	0	0	0	0	0	0	0	0	0	0	0	0	0	0	0	0	0	0	0	0	0	0	0
BEFORE	2021-07-19	A	A4	Label.Rate		12	1	1	0	0	0	0	0	0	0	0	0	0	0	0	0	0	0	0	0	0	0	0	0	0	0
BEFORE	2021-07-19	B	B1	Label.Rate		12	1	1	1	13	13	8	2	6	0	0	0	0	0	0	0	5	0	5	0	0	0	0	0	0	0
BEFORE	2021-07-19	B	B2	LC.95		12	1	1	1	145	125	77	1	76	0	0	0	0	0	0	0	45	3	42	0	0	0	0	0	0	0
BEFORE	2021-07-19	B	B3	Untreated		12	1	1	0	0	0	0	0	0	0	0	0	0	0	0	0	0	0	0	0	0	0	0	0	0	0
BEFORE	2021-07-19	B	B4	LC50		12	1	1	1	9	6	6	0	6	0	0	0	0	0	0	0	0	0	0	0	0	0	0	0	0	0
BEFORE	2021-07-19	C	C1	Untreated		12	1	1	1	1	1	1	0	1	0	0	0	0	0	0	0	0	0	0	0	0	0	0	0	0	0
BEFORE	2021-07-19	C	C2	LC50		12	1	1	1	2	1	0	0	0	0	0	0	0	0	0	0	1	0	1	0	0	0	0	0	0	0
BEFORE	2021-07-19	C	C3	Label.Rate		12	1	1	1	205	153	130	0	119	11	0	0	0	0	0	0	25	0	25	0	0	0	0	0	0	0
BEFORE	2021-07-19	C	C4	LC.95		12	1	1	0	0	0	0	0	0	0	0	0	0	0	0	0	0	0	0	0	0	0	0	0	0	0
BEFORE	2021-07-19	D	D1	Untreated		12	1	1	0	0	0	0	0	0	0	0	0	0	0	0	0	0	0	0	0	0	0	0	0	0	0
BEFORE	2021-07-19	D	D2	LC50		12	1	1	1	17	17	12	0	12	0	0	0	0	0	0	0	5	0	5	0	0	0	0	0	0	0
BEFORE	2021-07-19	D	D3	LC.95		12	1	1	1	3	3	3	0	3	0	0	0	0	0	0	0	0	0	0	0	0	0	0	0	0	0
BEFORE	2021-07-19	D	D4	Label.Rate		12	1	1	1	21	19	16	0	16	0	0	0	0	0	0	0	3	0	3	0	0	0	0	0	0	0
BEFORE	2021-07-22	A	A1	LC50		12	1	1	1	12	9	7	1	6	0	0	0	0	0	0	0	2	2	0	0	0	0	0	0	0	0
BEFORE	2021-07-22	A	A2	LC.95		12	1	1	1	130	120	44	3	34	6	0	1	0	0	0	0	74	5	67	0	1	1	0	0	0	0
BEFORE	2021-07-22	A	A3	Untreated		12	1	1	1	40	38	24	0	24	0	0	0	0	0	0	0	14	0	14	0	0	0	0	0	0	0
BEFORE	2021-07-22	A	A4	Label.Rate		12	1	1	1	20	16	16	0	16	0	0	0	0	0	0	0	0	0	0	0	0	0	0	0	0	0
BEFORE	2021-07-22	B	B1	Label.Rate		12	1	1	1	225	216	86	24	62	0	0	0	0	0	0	0	130	20	106	0	4	0	0	0	0	0
BEFORE	2021-07-22	B	B2	LC.95		12	1	1	1	11	10	9	3	6	0	0	0	0	0	0	0	1	0	1	0	0	0	0	0	0	0
BEFORE	2021-07-22	B	B3	Untreated		12	1	1	0	0	0	0	0	0	0	0	0	0	0	0	0	0	0	0	0	0	0	0	0	0	0
BEFORE	2021-07-22	B	B4	LC50		12	1	1	1	4	4	2	0	1	1	0	0	0	0	0	0	2	0	1	0	1	0	0	0	0	0
BEFORE	2021-07-22	C	C1	Untreated		11.3	1	1	1	1	0	0	0	0	0	0	0	0	0	0	0	0	0	0	0	0	0	0	0	0	0
BEFORE	2021-07-22	C	C2	LC50		11.3	1	1	1	19	17	5	0	5	0	0	0	0	0	0	0	12	0	12	0	0	0	0	0	0	0
BEFORE	2021-07-22	C	C3	Label.Rate		11.3	1	1	1	35	22	12	0	12	0	0	0	0	0	0	0	10	0	10	0	0	0	0	0	0	0
BEFORE	2021-07-22	C	C4	LC.95		11.3	1	1	1	58	50	41	3	38	0	0	0	0	0	0	0	9	2	7	0	0	0	0	0	0	0
BEFORE	2021-07-22	D	D1	Untreated		12	1	1	1	4	3	3	0	3	0	0	0	0	0	0	0	0	0	0	0	0	0	0	0	0	0
BEFORE	2021-07-22	D	D2	LC50		12	1	1	1	9	8	6	2	4	0	0	0	0	0	0	0	2	0	2	0	0	0	0	0	0	0
BEFORE	2021-07-22	D	D3	LC.95		12	1	1	0	0	0	0	0	0	0	0	0	0	0	0	0	0	0	0	0	0	0	0	0	0	0
BEFORE	2021-07-22	D	D4	Label.Rate		12	1	1	1	17	87	50	2	48	0	0		0	0	0	0	37	2	33	0	2	0	0	0	0	0
DURING.R1	2021-07-26	A	A1	LC50	4	11.5	1	1	1	2	2	1	0	1	0	0	0	0	0	0	0	1	0	1	0	0	0	0	0	0	0
DURING.R1	2021-07-26	A	A2	LC.95	4	11.5	1	0	0	0	0	0	0	0	0	0	0	0	0	0	0	0	0	0	0	0	0	0	0	0	0
DURING.R1	2021-07-26	A	A3	Untreated	4	12	1	1	1	18	13	9	0	9	0	0	0	0	0	0	0	4	0	4	0	0	0	0	0	0	0
DURING.R1	2021-07-26	A	A4	Label.Rate	4	12	1	0	0	0	0	0	0	0	0	0	0	0	0	0	0	0	0	0	0	0	0	0	0	0	0
DURING.R1	2021-07-26	B	B1	Label.Rate	4	12	1	1	0	0	0	0	0	0	0	0	0	0	0	0	0	0	0	0	0	0	0	0	0	0	0
DURING.R1	2021-07-26	B	B2	LC.95	4	12	1	0	0	0	0	0	0	0	0	0	0	0	0	0	0	0	0	0	0	0	0	0	0	0	0
DURING.R1	2021-07-26	B	B3	Untreated	4	12	1	1	1	39	25	14	1	13	0	0	0	0	0	0	0	7	1	6	0	0	0	0	0	0	0
DURING.R1	2021-07-26	B	B4	LC50	4	12	1	0	0	0	0	0	0	0	0	0	0	0	0	0	0	0	0	0	0	0	0	0	0	0	0
DURING.R1	2021-07-26	C	C1	Untreated	4	11.5	1	1	0	0	0	0	0	0	0	0	0	0	0	0	0	0	0	0	0	0	0	0	0	0	0
DURING.R1	2021-07-26	C	C2	LC50	4	11.5	1	1	0	0	0	0	0	0	0	0	0	0	0	0	0	0	0	0	0	0	0	0	0	0	0
DURING.R1	2021-07-26	C	C3	Label.Rate	4	11.5	1	0	0	0	0	0	0	0	0	0	0	0	0	0	0	0	0	0	0	0	0	0	0	0	0
DURING.R1	2021-07-26	C	C4	LC.95	4	11.5	1	0	0	0	0	0	0	0	0	0	0	0	0	0	0	0	0	0	0	0	0	0	0	0	0
DURING.R1	2021-07-26	D	D1	Untreated	4	12	1	1	1	2	1	1	0	1	0	0	0	0	0	0	0	0	0	0	0	0	0	0	0	0	0
DURING.R1	2021-07-26	D	D2	LC50	4	12	1	1	0	0	0	0	0	0	0	0	0	0	0	0	0	0	0	0	0	0	0	0	0	0	0
DURING.R1	2021-07-26	D	D3	LC.95	4	11.5	1	1	0	0	0	0	0	0	0	0	0	0	0	0	0	0	0	0	0	0	0	0	0	0	0
DURING.R1	2021-07-26	D	D4	Label.Rate	4	12	1	0	0	0	0	0	0	0	0	0	0	0	0	0	0	0	0	0	0	0	0	0	0	0	0
DURING.R1	2021-07-29	A	A1	LC50	7	11.5	1	0	0	0	0	0	0	0	0	0	0	0	0	0	0	0	0	0	0	0	0	0	0	0	0
DURING.R1	2021-07-29	A	A2	LC.95	7	11.5	1	0	0	0	0	0	0	0	0	0	0	0	0	0	0	0	0	0	0	0	0	0	0	0	0
DURING.R1	2021-07-29	A	A3	Untreated	7	11.5	1	1	1	22	18	15	0	15	0	0	0	0	0	0	0	3	0	3	0	0	0	0	0	0	0
DURING.R1	2021-07-29	A	A4	Label.Rate	7	11.5	1	0	0	0	0	0	0	0	0	0	0	0	0	0	0	0	0	0	0	0	0	0	0	0	0
DURING.R1	2021-07-29	B	B1	Label.Rate	7	11.5	1	1	0	0	0	0	0	0	0	0	0	0	0	0	0	0	0	0	0	0	0	0	0	0	0
DURING.R1	2021-07-29	B	B2	LC.95	7	11.5	1	0	0	0	0	0	0	0	0	0	0	0	0	0	0	0	0	0	0	0	0	0	0	0	0
DURING.R1	2021-07-29	B	B3	Untreated	7	11.5	1	1	1	33	31	5	0	5	0	0	0	0	0	0	0	26	2	24	0	0	0	0	0	0	0
DURING.R1	2021-07-29	B	B4	LC50	7	11.5	1	1	0	0	0	0	0	0	0	0	0	0	0	0	0	0	0	0	0	0	0	0	0	0	0
DURING.R1	2021-07-29	C	C1	Untreated	7	11	1	1	1	90	87	68	0	68	0	0	0	0	0	0	0	19	0	19	0	0	0	0	0	0	0
DURING.R1	2021-07-29	C	C2	LC50	7	11	1	1	0	0	0	0	0	0	0	0	0	0	0	0	0	0	0	0	0	0	0	0	0	0	0
DURING.R1	2021-07-29	C	C3	Label.Rate	7	11	1	1	0	0	0	0	0	0	0	0	0	0	0	0	0	0	0	0	0	0	0	0	0	0	0
DURING.R1	2021-07-29	C	C4	LC.95	7	11	1	0	0	0	0	0	0	0	0	0	0	0	0	0	0	0	0	0	0	0	0	0	0	0	0
DURING.R1	2021-07-29	D	D1	Untreated	7	11.5	1	1	1	89	88	79	0	79	0	0	0	0	0	0	0	9	0	9	0	0	0	0	0	0	0
DURING.R1	2021-07-29	D	D2	LC50	7	11.5	1	1	0	0	0	0	0	0	0	0	0	0	0	0	0	0	0	0	0	0	0	0	0	0	0
DURING.R1	2021-07-29	D	D3	LC.95	7	11.5	1	0	0	6	0	0	0	0	0	0	0	0	0	0	0	0	0	0	0	0	0	0	0	0	0
DURING.R1	2021-07-29	D	D4	Label.Rate	7	11.5	1	0	0	0	0	0	0	0	0	0	0	0	0	0	0	0	0	0	0	0	0	0	0	0	0
DURING.R1	2021-08-02	A	A1	LC50	11	11	1	1	0	0	0	0	0	0	0	0	0	0	0	0	0	0	0	0	0	0	0	0	0	0	0
DURING.R1	2021-08-02	A	A2	LC.95	11	10.5	1	1	0	0	0	0	0	0	0	0	0	0	0	0	0	0	0	0	0	0	0	0	0	0	0
DURING.R1	2021-08-02	A	A3	Untreated	11	11.5	1	1	1	24	21	5	0	4	1	0	0	0	0	0	0	16	0	14	0	2	0	0	0	0	0
DURING.R1	2021-08-02	A	A4	Label.Rate	11	11.5	1	1	0	0	0	0	0	0	0	0	0	0	0	0	0	0	0	0	0	0	0	0	0	0	0
DURING.R1	2021-08-02	B	B1	Label.Rate	11	11.5	1	1	0	0	0	0	0	0	0	0	0	0	0	0	0	0	0	0	0	0	0	0	0	0	0
DURING.R1	2021-08-02	B	B2	LC.95	11	11.5	1	1	0	0	0	0	0	0	0	0	0	0	0	0	0	0	0	0	0	0	0	0	0	0	0
DURING.R1	2021-08-02	B	B3	Untreated	11	12	1	1	1	128	126	65	0	64	1	0	0	0	0	0	0	61	2	59	0	0	0	0	0	0	0
DURING.R1	2021-08-02	B	B4	LC50	11	11.5	1	1	0	0	0	0	0	0	0	0	0	0	0	0	0	0	0	0	0	0	0	0	0	0	0
DURING.R1	2021-08-02	C	C1	Untreated	11	11	1	1	1	159	122	51	2	47	1	0	1	0	0	0	0	71	7	64	0	0	0	0	0	0	0
DURING.R1	2021-08-02	C	C2	LC50	11	11.5	1	1	0	0	0	0	0	0	0	0	0	0	0	0	0	0	0	0	0	0	0	0	0	0	0
DURING.R1	2021-08-02	C	C3	Label.Rate	11	11.5	1	1	0	0	0	0	0	0	0	0	0	0	0	0	0	0	0	0	0	0	0	0	0	0	0
DURING.R1	2021-08-02	C	C4	LC.95	11	12	1	0	0	0	0	0	0	0	0	0	0	0	0	0	0	0	0	0	0	0	0	0	0	0	0
DURING.R1	2021-08-02	D	D1	Untreated	11	12	1	1	1	71	71	10	0	10	0	0	0	0	0	0	0	61	7	51	0	3	0	0	0	0	0
DURING.R1	2021-08-02	D	D2	LC50	11	12	1	1	0	0	0	0	0	0	0	0	0	0	0	0	0	0	0	0	0	0	0	0	0	0	0
DURING.R1	2021-08-02	D	D3	LC.95	11	11.5	1	1	0	0	0	0	0	0	0	0	0	0	0	0	0	0	0	0	0	0	0	0	0	0	0
DURING.R1	2021-08-02	D	D4	Label.Rate	11	11.5	1	1	0	0	0	0	0	0	0	0	0	0	0	0	0	0	0	0	0	0	0	0	0	0	0
DURING.R1	2021-08-05	A	A1	LC50	14	11.25	1	1	0	0	0	0	0	0	0	0	0	0	0	0	0	0	0	0	0	0	0	0	0	0	0
DURING.R1	2021-08-05	A	A2	LC.95	14	11.25	1	1	0	0	0	0	0	0	0	0	0	0	0	0	0	0	0	0	0	0	0	0	0	0	0
DURING.R1	2021-08-05	A	A3	Untreated	14	11.25	1	1	1	30	25	4	0	1	0	0	3	0	0	0	0	20	0	20	0	0	0	0	0	0	0
DURING.R1	2021-08-05	A	A4	Label.Rate	14	11.25	1	0	0	0	0	0	0	0	0	0	0	0	0	0	0	0	0	0	0	0	0	0	0	0	0
DURING.R1	2021-08-05	B	B1	Label.Rate	14	12	1	1	1	2	2	0	0	0	0	0	0	0	0	0	0	2	0	0	0	0	2	0	0	0	0
DURING.R1	2021-08-05	B	B2	LC.95	14	12	1	1	0	0	0	0	0	0	0	0	0	0	0	0	0	0	0	0	0	0	0	0	0	0	0
DURING.R1	2021-08-05	B	B3	Untreated	14	12	1	1	1	17	17	6	0	2	0	0	3	0	0	0	0	11	0	11	0	0	0	0	0	0	0
DURING.R1	2021-08-05	B	B4	LC50	14	11.25	1	1	1	4	3	1	0	0	0	0	1	0	0	0	0	2	0	0	1	0	1	0	0	0	0
DURING.R1	2021-08-05	C	C1	Untreated	14	10.5	1	1	1	54	31	13	2	6	2	0	3	0	0	0	0	18	0	11	0	4	3	0	0	0	0
DURING.R1	2021-08-05	C	C2	LC50	14	10.5	1	1	0	0	0	0	0	0	0	0	0	0	0	0	0	0	0	0	0	0	0	0	0	0	0
DURING.R1	2021-08-05	C	C3	Label.Rate	14	10.5	1	1	0	0	0	0	0	0	0	0	0	0	0	0	0	0	0	0	0	0	0	0	0	0	0
DURING.R1	2021-08-05	C	C4	LC.95	14	11.25	1	1	0	0		0	0	0	0	0	0	0	0	0	0	0	0	0	0	0	0	0	0	0	0
DURING.R1	2021-08-05	D	D1	Untreated	14	11.25	1	1	1	37	37	28	0	28	0	0	0	0	0	0	0	9	0	9	0	0	0	0	0	0	0
DURING.R1	2021-08-05	D	D2	LC50	14	11.25	1	1	1	4	3	1	0	0	0	0	1	0	0	0	0	2	0	1	0	0	1	0	0	0	0
DURING.R1	2021-08-05	D	D3	LC.95	14	12	1	1	0	0	0	0	0	0	0	0	0	0	0	0	0	0	0	0	0	0	0	0	0	0	0
DURING.R1	2021-08-05	D	D4	Label.Rate	14	11.25	1	0	0	0	0	0	0	0	0	0	0	0	0	0	0	0	0	0	0	0	0	0	0	0	0
DURING.R1	2021-08-09	A	A1	LC50	18	11.25	1	1	0	0	0	0	0	0	0	0	0	0	0	0	0	0	0	0	0	0	0	0	0	0	0
DURING.R1	2021-08-09	A	A2	LC.95	18	10.5	1	1	0	0	0	0	0	0	0	0	0	0	0	0	0	0	0	0	0	0	0	0	0	0	0
DURING.R1	2021-08-09	A	A3	Untreated	18	11.25	1	1	1	10	7	2	0	0	0	0	2	0	0	0	0	5	0	0	0	0	5	0	0	0	0
DURING.R1	2021-08-09	A	A4	Label.Rate	18	10.5	1	0	0	0	0	0	0	0	0	0	0	0	0	0	0	0	0	0	0	0	0	0	0	0	0
DURING.R1	2021-08-09	B	B1	Label.Rate	18	10.5	1	1	1	3	3	1	1	0	0	0	0	0	0	0	0	2	0	0	1	0	1	0	0	0	0
DURING.R1	2021-08-09	B	B2	LC.95	18	12	1	1	1	5	5	0	0	0	0	0	0	0	0	0	0	5	0	0	0	0	0	5	0	0	0
DURING.R1	2021-08-09	B	B3	Untreated	18	12	1	1	1	15	15	10	0	1	0	0	9	0	0	0	0	5	0	1	0	0	1	0	0	0	0
DURING.R1	2021-08-09	B	B4	LC50	18	12	1	1	1	9	8	6	0	1	0	4	1	0	0	0	0	2	0	0	2	0	0	0	0	0	0
DURING.R1	2021-08-09	C	C1	Untreated	18	10.5	1	1	1	12	5	2	0	1	1	0	0	0	0	0	0	3	0	3	0	0	0	0	0	0	0
DURING.R1	2021-08-09	C	C2	LC50	18	10.5	1	1	1	3	3	2	0	0	0	0	2	0	0	0	0	1	0	1	0	0	0	0	0	0	0
DURING.R1	2021-08-09	C	C3	Label.Rate	18	10.5	1	1	0	0	0	0	0	0	0	0	0	0	0	0	0	0	0	0	0	0	0	0	0	0	0
DURING.R1	2021-08-09	C	C4	LC.95	18	10.5	1	1	0	0	0	0	0	0	0	0	0	0	0	0	0	0	0	0	0	0	0	0	0	0	0
DURING.R1	2021-08-09	D	D1	Untreated	18	11.25	1	1	1	107	99	59	1	58	0	0	0	0	0	0	0	40	1	39	0	0	0	0	0	0	0
DURING.R1	2021-08-09	D	D2	LC50	18	11.25	1	1	1	14	8	7	0	2	0	0	5	0	0	0	0	1	1	0	0	0	0	0	0	0	0
DURING.R1	2021-08-09	D	D3	LC.95	18	12	1	1	0	0	0	0	0	0	0	0	0	0	0	0	0	0	0	0	0	0	0	0	0	0	0
DURING.R1	2021-08-09	D	D4	Label.Rate	18	11.25	1	0	0	0	0	0	0	0	0	0	0	0	0	0	0	0	0	0	0	0	0	0	0	0	0
DURING.R1	2021-08-12	A	A1	LC50	21	10.5	1	1	1	1	1	0	0	0	0	0	0	0	0	0	0	1	0	0	0	0	1	0	0	0	0
DURING.R1	2021-08-12	A	A2	LC.95	21	10.5	1	1	1	1	4	3	2	0	0	2	0	0	0	0	0	1	0	0	0	0	0	0	1	0	0
DURING.R1	2021-08-12	A	A3	Untreated	21	10.5	1	1	1	11	11	4	0	2	0	0	1	1	0	0	0	7	0	1	0	0	2	0	0	4	0
DURING.R1	2021-08-12	A	A4	Label.Rate	21	10.5	1	1	0	0	0	0	0	0	0	0	0	0	0	0	0	0	0	0	0	0	0	0	0	0	0
DURING.R1	2021-08-12	B	B1	Label.Rate	21	10.5	1	1	1	9	8	3	0	0	0	2	0	0	1	0	0	5	2	0	3	0	0	0	0	0	0
DURING.R1	2021-08-12	B	B2	LC.95	21	10.5	1	1	0	0	0	0	0	0	0	0	0	0	0	0	0	0	0	0	0	0	0	0	0	0	0
DURING.R1	2021-08-12	B	B3	Untreated	21	11.25	1	1	1	72	67	50	0	7	0	4	39	0	0	0	0	17	0	2	2	0	13	0	0	0	0
DURING.R1	2021-08-12	B	B4	LC50	21	11.25	1	1	1	29	17	8	0	0	0	2	6	0	0	0	0	9	0	0	7	0	2	0	0	0	0
DURING.R1	2021-08-12	C	C1	Untreated	21	10.5	1	1	1	48	36	10	0	5	0	0	5	0	0	0	0	26	0	20	1	5	0	0	0	0	0
DURING.R1	2021-08-12	C	C2	LC50	21	9.75	1	1	1	14	12	6	0	0	0	3	3	0	0	0	0	6	0	1	3	0	2	0	0	0	0
DURING.R1	2021-08-12	C	C3	Label.Rate	21	9.75	1	0	0	0	0	0	0	0	0	0	0	0	0	0	0	0	0	0	0	0	0	0	0	0	0
DURING.R1	2021-08-12	C	C4	LC.95	21	9.75	1	0	0	0	0	0	0	0	0	0	0	0	0	0	0	0	0	0	0	0	0	0	0	0	0
DURING.R1	2021-08-12	D	D1	Untreated	21	11.25	1	1	1	30	28	19	4	10	1	0	4	0	0	0	0	9	1	8	0	0	0	0	0	0	0
DURING.R1	2021-08-12	D	D2	LC50	21	11.25	1	1	1	14	14	5	0	0	0	0	5	0	0	0	0	9	0	0	0	0	9	0	0	0	0
DURING.R1	2021-08-12	D	D3	LC.95	21	10.5	1	1	1	13	7	6	0	0	0	2	4	0	0	0	0	1	0	0	1	0	0	0	0	0	0
DURING.R1	2021-08-12	D	D4	Label.Rate	21	10.5	1	0	0	0	0	0	0	0	0	0	0	0	0	0	0	0	0	0	0	0	0	0	0	0	0
DURING.R1	2021-08-16	A	A1	LC50	25	11.25	1	1	1	1	1	1	0	0	0	1	0	0	0	0	0	0	0	0	0	0	0	0	0	0	0
DURING.R1	2021-08-16	A	A2	LC.95	25	10.5	1	1	1	5	5	0	0	0	0	0	0	0	0	0	0	5	0	0	0	0	0	0	5	0	0
DURING.R1	2021-08-16	A	A3	Untreated	25	11.25	1	1	0	0	0	0	0	0	0	0	0	0	0	0	0	0	0	0	0	0	0	0	0	0	0
DURING.R1	2021-08-16	A	A4	Label.Rate	25	10.5	1	1	1	1	1	0	0	0	0	0	0	0	0	0	0	1	0	0	0	0	0	1	0	0	0
DURING.R1	2021-08-16	B	B1	Label.Rate	25	12	1	1	1	4	4	1	0	0	0	0	0	0	1	0	0	3	0	0	3	0	0	0	0	0	0
DURING.R1	2021-08-16	B	B2	LC.95	25	12	1	1	1	1	1	0	0	0	0	0	0	0	0	0	0	1	0	0	1	0	0	0	0	0	0
DURING.R1	2021-08-16	B	B3	Untreated	25	12	1	1	1	18	12	5	0	0	0	0	5	0	0	0	0	7	0	0	1	0	6	0	0	0	0
DURING.R1	2021-08-16	B	B4	LC50	25	12	1	1	1	45	38	10	0	0	0	3	1	0	0	6	0	28	0	0	14	0	4	0	6	0	0
DURING.R1	2021-08-16	C	C1	Untreated	25	11.25	1	1	1	5	5	0	0	0	0	0	0	0	0	0	0	5	0	2	0	0	2	0	0	1	0
DURING.R1	2021-08-16	C	C2	LC50	25	11.25	1	1	1	2	2	0	0	0	0	0	0	0	0	0	0	2	0	0	2	0	0	0	0	0	0
DURING.R1	2021-08-16	C	C3	Label.Rate	25	10.5	1	1	1	2	1	0	0	0	0	0	0	0	0	0	0	1	0	0	1	0	0	0	0	0	0
DURING.R1	2021-08-16	C	C4	LC.95	25	10.5	1	1	0	0	0	0	0	0	0	0	0	0	0	0	0	0	0	0	0	0	0	0	0	0	0
DURING.R1	2021-08-16	D	D1	Untreated	25	11.25	1	1	1	2	2	0	0	0	0	0	0	0	0	0	0	2	2	0	0	0	0	0	0	0	0
DURING.R1	2021-08-16	D	D2	LC50	25	11.25	1	1	1	8	6	4	0	0	0	0	4	0	0	0	0	2	0	0	0	0	2	0	0	0	0
DURING.R1	2021-08-16	D	D3	LC.95	25	11.25	1	1	0	0	0	0	0	0	0	0	0	0	0	0	0	0	0	0	0	0	0	0	0	0	0
DURING.R1	2021-08-16	D	D4	Label.Rate	25	11.25	1	1	0	0	0	0	0	0	0	0	0	0	0	0	0	0	0	0	0	0	0	0	0	0	0
DURING.R1	2021-08-20	A	A1	LC50	29	12	1	1	1	1	1	0	0	0	0	0	0	0	0	0	0	1	0	0	1	0	0	0	0	0	0
DURING.R1	2021-08-20	A	A2	LC.95	29	12	1	1	0	0	0	0	0	0	0	0	0	0	0	0	0	0	0	0	0	0	0	0	0	0	0
DURING.R1	2021-08-20	A	A3	Untreated	29	13.5	1	1	1	1	1	0	0	0	0	0	0	0	0	0	0	1	0	0	1	0	0	0	0	0	0
DURING.R1	2021-08-20	A	A4	Label.Rate	29	12	1	1	0	0	0	0	0	0	0	0	0	0	0	0	0	0	0	0	0	0	0	0	0	0	0
DURING.R1	2021-08-20	B	B1	Label.Rate	29	12	1	1	1	1	1	0	0	0	0	0	0	0	0	0	0	1	0	0	1	0	0	0	0	0	0
DURING.R1	2021-08-20	B	B2	LC.95	29	13.25	1	1	1	17	17	0	0	0	0	0	0	0	0	0	0	17	0	0	17	0	0	0	0	0	0
DURING.R1	2021-08-20	B	B3	Untreated	29	12	1	1	1	40	30	3	0	0	0	0	2	0	0	0	0	27	0	0	5	0	22	0	0	0	0
DURING.R1	2021-08-20	B	B4	LC50	29	12	1	1	1	10	5	2	0	0	0	0	1	0	0	0	0	3	0	0	1	0	1	0	1	0	0
DURING.R1	2021-08-20	C	C1	Untreated	29	12	1	1	1	10	9	6	0	6	0	0	0	0	0	0	0	3	0	1	0	0	2	0	0	0	0
DURING.R1	2021-08-20	C	C2	LC50	29	12	1	1	1	6	5	0	0	0	0	0	0	0	0	0	0	5	0	0	5	0	0	0	0	0	0
DURING.R1	2021-08-20	C	C3	Label.Rate	29	12	1	1	1	4	3	1	0	0	0	0	0	0	1	0	0	2	0	0	1	0	0	1	0	0	0
DURING.R1	2021-08-20	C	C4	LC.95	29	12	1	1	1	2	2	1	0	0	0	1	0	0	0	0	0	1	0	0	1	0	0	0	0	0	0
DURING.R1	2021-08-20	D	D1	Untreated	29	12	1	1	1	3	3	2	1	1	0	0	0	0	0	0	0	1	0	0	0	0	0	1	0	0	0
DURING.R1	2021-08-20	D	D2	LC50	29	12	1	1	1	68	61	36	0	4	0	0	26	0	0	0	6	24	0	3	0	0	17	1	0	0	3
DURING.R1	2021-08-20	D	D3	LC.95	29	12	1	1	0	0	0	0	0	0	0	0	0	0	0	0	0	0	0	0	0	0	0	0	0	0	0
DURING.R1	2021-08-20	D	D4	Label.Rate	29	12	1	1	0	0	0	0	0	0	0	0	0	0	0	0	0	0	0	0	0	0	0	0	0	0	0
AFTER	2021-08-23	A	A1	LC50	32	12	0	1	1	1	0	0	0	0	0	0	0	0	0	0	0	0	0	0	0	0	0	0	0	0	0
AFTER	2021-08-23	A	A2	LC.95	32	12	1	0	0	0	0	0	0	0	0	0	0	0	0	0	0	0	0	0	0	0	0	0	0	0	0
AFTER	2021-08-23	A	A3	Untreated	32	12	0	1	0	0	0	0	0	0	0	0	0	0	0	0	0	0	0	0	0	0	0	0	0	0	0
AFTER	2021-08-23	A	A4	Label.Rate	32	12	0	1	0	0	0	0	0	0	0	0	0	0	0	0	0	0	0	0	0	0	0	0	0	0	0
AFTER	2021-08-23	B	B1	Label.Rate	32	12	0	1	1	1	1	0	0	0	0	0	0	0	0	0	0	1	0	0	1	0	0	0	0	0	0
AFTER	2021-08-23	B	B2	LC.95	32	12	0	1	1	1	1	0	0	0	0	0	0	0	0	0	0	1	0	0	1	0	0	0	0	0	0
AFTER	2021-08-23	B	B3	Untreated	32	12	1	1	1	14	8	1	0	0	0	0	1	0	0	0	0	7	0	0	0	0	7	0	0	0	0
AFTER	2021-08-23	B	B4	LC50	32	12	0	1	1	25	18	8	0	1	0	0	7	0	0	0	0	10	0	1	8	0	1	0	0	0	0
DURING.R2	2021-08-23	C	C1	Untreated	3	12	0	1	1	6	6	3	0	0	0	3	0	0	0	0	0	3	0	0	3	0	0	0	0	0	0
DURING.R2	2021-08-23	C	C2	LC50	3	12	0	1	1	9	9	1	0	0	0	1	0	0	0	0	0	8	0	0	8	0	0	0	0	0	0
DURING.R2	2021-08-23	C	C3	Label.Rate	3	12	1	1	1	9	9	3	0	0	0	0	0	0	0	0	3	6	0	0	0	0	0	0	0	0	6
DURING.R2	2021-08-23	C	C4	LC.95	3	12	0	1	1	3	1	0	0	0	0	0	0	0	0	0	0	1	0	0	1	0	0	0	0	0	0
DURING.R2	2021-08-23	D	D1	Untreated	3	12	0	1	1	2	1	1	0	0	0	0	1	0	0	0	0	0	0	0	0	0	0	0	0	0	0
DURING.R2	2021-08-23	D	D2	LC50	3	12	1	1	1	5	5	4	0	0	0	2	1	0	0	0	1	1	0	0	0	0	1	0	0	0	0
DURING.R2	2021-08-23	D	D3	LC.95	3	12	0	1	1	3	3	1	0	0	0	1	0	0	0	0	0	2	0	0	2	0	0	0	0	0	0
DURING.R2	2021-08-23	D	D4	Label.Rate	3	12	0	0	1	2	1	1	0	0	0	0	0	0	0	0	1	0	0	0	0	0	0	0	0	0	0
AFTER	2021-08-30	A	A1	LC50	39	12	1	1	0	0	0	0	0	0	0	0	0	0	0	0	0	0	0	0	0	0	0	0	0	0	0
AFTER	2021-08-30	A	A2	LC.95	39	12	1	0	0	0	0	0	0	0	0	0	0	0	0	0	0	0	0	0	0	0	0	0	0	0	0
AFTER	2021-08-30	A	A3	Untreated	39	12	1	1	0	0	0	0	0	0	0	0	0	0	0	0	0	0	0	0	0	0	0	0	0	0	0
AFTER	2021-08-30	A	A4	Label.Rate	39	12	1	1	0	0	0	0	0	0	0	0	0	0	0	0	0	0	0	0	0	0	0	0	0	0	0
AFTER	2021-08-30	B	B1	Label.Rate	39	12	1	1	1	8	8	2	0	0	0	2	0	0	0	0	0	6	0	0	6	0	0	0	0	0	0
AFTER	2021-08-30	B	B2	LC.95	39	12	1	1	1	1	1	1	0	0	0	0	0	1	0	0	0	0	0	0	0	0	0	0	0	0	0
AFTER	2021-08-30	B	B3	Untreated	39	12	1	1	1	3	3	1	0	0	0	0	1	0	0	0	0	2	0	0	0	0	0	0	0	0	2
AFTER	2021-08-30	B	B4	LC50	39	12	1	1	1	27	22	4	0	2	0	1	1	0	0	0	0	18	0	0	0	0	18	0	0	0	0
DURING.R2	2021-08-30	C	C1	Untreated	10	12	1	1	1	13	11	5	0	0	0	0	5	0	0	0	0	6	0	0	5	0	1	0	0	0	0
DURING.R2	2021-08-30	C	C2	LC50	10	12	1	1	1	3	1	0	0	0	0	0	0	0	0	0	0	1	0	0	1	0	0	0	0	0	0
DURING.R2	2021-08-30	C	C3	Label.Rate	10	12	1	1	1	1	1	1	0	0	0	1	0	0	0	0	0	0	0	0	0	0	0	0	0	0	0
DURING.R2	2021-08-30	C	C4	LC.95	10	12	1	1	1	2	2	1	0	0	0	0	0	0	0	1	0	1	0	0	0	0	0	0	1	0	0
DURING.R2	2021-08-30	D	D1	Untreated	10	12	1	1	1	6	6	2	0	0	0	0	1	0	0	0	1	4	0	0	0	0	0	0	0	0	4
DURING.R2	2021-08-30	D	D2	LC50	10	12	1	1	1	21	16	10	0	0	0	0	2	0	0	8	0	6	0	0	0	0	6	0	0	0	0
DURING.R2	2021-08-30	D	D3	LC.95	10	12	1	1	1	2	2	1	0	0	0	1	0	0	0	0	0	1	0	0	1	0	0	0	0	0	0
DURING.R2	2021-08-30	D	D4	Label.Rate	10	12	1	1	0	0	0	0	0	0	0	0	0	0	0	0	0	0	0	0	0	0	0	0	0	0	0
AFTER	2021-09-02	A	A1	LC50	42	13	0	1	0	0	0	0	0	0	0	0	0	0	0	0	0	0	0	0	0	0	0	0	0	0	0
AFTER	2021-09-02	A	A2	LC.95	42	13	0	1	0	0	0	0	0	0	0	0	0	0	0	0	0	0	0	0	0	0	0	0	0	0	0
AFTER	2021-09-02	A	A3	Untreated	42	13	0	0	0	0	0	0	0	0	0	0	0	0	0	0	0	0	0	0	0	0	0	0	0	0	0
AFTER	2021-09-02	A	A4	Label.Rate	42	13	0	0	1	1	1	0	0	0	0	0	0	0	0	0	0	1	0	0	1	0	0	0	0	0	0
AFTER	2021-09-02	B	B1	Label.Rate	42	12	0	1	1	12	11	4	0	0	0	0	0	0	0	0	4	7	0	0	3	0	0	0	0	0	4
AFTER	2021-09-02	B	B2	LC.95	42	12	0	1	0	0	0	0	0	0	0	0	0	0	0	0	0	0	0	0	0	0	0	0	0	0	0
AFTER	2021-09-02	B	B3	Untreated	42	12	0	1	1	7	5	1	0	0	0	1	0	0	0	0	0	4	0	0	4	0	0	0	0	0	0
AFTER	2021-09-02	B	B4	LC50	42	12.5	0	1	1	16	15	2	0	0	0	0	2	0	0	0	0	13	0	0	1	0	12	0	0	0	0
DURING.R2	2021-09-02	C	C1	Untreated	13	13	0	1	1	9	9	4	0	0	0	0	2	0	0	0	2	5	0	0	1	0	4	0	0	0	0
DURING.R2	2021-09-02	C	C2	LC50	13	12	0	0	1	3	3	3	0	0	0	3	0	0	0	0	0	0	0	0	0	0	0	0	0	0	0
DURING.R2	2021-09-02	C	C3	Label.Rate	13	12	0	1	0	0	0	0	0	0	0	0	0	0	0	0	0	0	0	0	0	0	0	0	0	0	0
DURING.R2	2021-09-02	C	C4	LC.95	13	13	0	1	1	1	1	1	0	0	0	0	0	0	0	1	0	0	0	0	0	0	0	0	0	0	0
DURING.R2	2021-09-02	D	D1	Untreated	13	13	0	1	1	1	1	0	0	0	0	0	0	0	0	0	0	1	0	0	0	0	1	0	0	0	0
DURING.R2	2021-09-02	D	D2	LC50	13	13	0	1	1
DURING.R2	2021-09-02	D	D3	LC.95	13	13	0	1	1	3	2	0	0	0	0	0	0	0	0	2	0	0	0	0	0	0	0	0	0	0	0
DURING.R2	2021-09-02	D	D4	Label.Rate	13	13	0	0	0	0	0	0	0	0	0	0	0	0	0	0	0	0	0	0	0	0	0	0	0	0	0
AFTER	2021-09-07	A	A1	LC50	47	12	1	1	0	0	0	0	0	0	0	0	0	0	0	0	0	0	0	0	0	0	0	0	0	0	0
AFTER	2021-09-07	A	A2	LC.95	47	12	1	0	0	0	0	0	0	0	0	0	0	0	0	0	0	0	0	0	0	0	0	0	0	0	0
AFTER	2021-09-07	A	A3	Untreated	47	12	0	0	0	0	0	0	0	0	0	0	0	0	0	0	0	0	0	0	0	0	0	0	0	0	0
AFTER	2021-09-07	A	A4	Label.Rate	47	12	1	1	0	0	0	0	0	0	0	0	0	0	0	0	0	0	0	0	0	0	0	0	0	0	0
AFTER	2021-09-07	B	B1	Label.Rate	47	12	1	1	1	2	2	1	0	0	0	1	0	0	0	0	0	1	0	0	0	0	0	0	0	0	1
AFTER	2021-09-07	B	B2	LC.95	47	11.5	1	1	0	0	0	0	0	0	0	0	0	0	0	0	0	0	0	0	0	0	0	0	0	0	0
AFTER	2021-09-07	B	B3	Untreated	47	12	1	1	1	3	3	1	0	0	0	0	0	0	0	0	1	2	0	0	1	0	1	0	0	0	0
AFTER	2021-09-07	B	B4	LC50	47	12	1	1	1	26	22	13	0	0	0	0	13	0	0	0	0	9	0	0	0	0	9	0	0	0	0
DURING.R2	2021-09-07	C	C1	Untreated	18	12	1	1	1	6	5	0	0	0	0	0	0	0	0	0	0	5	0	0	5	0	0	0	0	0	0
DURING.R2	2021-09-07	C	C2	LC50	18	12	1	1	0	0	0	0	0	0	0	0	0	0	0	0	0	0	0	0	0	0	0	0	0	0	0
DURING.R2	2021-09-07	C	C3	Label.Rate	18	12	0	0	0	0	0	0	0	0	0	0	0	0	0	0	0	0	0	0	0	0	0	0	0	0	0
DURING.R2	2021-09-07	C	C4	LC.95	18	12	1	0	0	0	0	0	0	0	0	0	0	0	0	0	0	0	0	0	0	0	0	0	0	0	0
DURING.R2	2021-09-07	D	D1	Untreated	18	12	1	1	1	1	1	1	0	0	0	1	0	0	0	0	0	0	0	0	0	0	0	0	0	0	0
DURING.R2	2021-09-07	D	D2	LC50	18	12	1	1	1
DURING.R2	2021-09-07	D	D3	LC.95	18	12	1	1	1	12	12	6	0	0	0	0	0	0	1	5	0	6	4	0	0	0	0	0	2	0	0
DURING.R2	2021-09-07	D	D4	Label.Rate	18	12	0	0	0	0	0	0	0	0	0	0	0	0	0	0	0	0	0	0	0	0	0	0	0	0	0
AFTER	2021-09-10	A	A1	LC50	50	13.5	1	1	0	0	0	0	0	0	0	0	0	0	0	0	0	0	0	0	0	0	0	0	0	0	0
AFTER	2021-09-10	A	A2	LC.95	50	13.5	1	1	0	0	0	0	0	0	0	0	0	0	0	0	0	0	0	0	0	0	0	0	0	0	0
AFTER	2021-09-10	A	A3	Untreated	50	13.5	0	1	0	0	0	0	0	0	0	0	0	0	0	0	0	0	0	0	0	0	0	0	0	0	0
AFTER	2021-09-10	A	A4	Label.Rate	50	13.5	1	1	0	0	0	0	0	0	0	0	0	0	0	0	0	0	0	0	0	0	0	0	0	0	0
AFTER	2021-09-10	B	B1	Label.Rate	50	12	1	1	0	0	0	0	0	0	0	0	0	0	0	0	0	0	0	0	0	0	0	0	0	0	0
AFTER	2021-09-10	B	B2	LC.95	50	12	1	1	0	0	0	0	0	0	0	0	0	0	0	0	0	0	0	0	0	0	0	0	0	0	0
AFTER	2021-09-10	B	B3	Untreated	50	13	1	1	1	4	2	0	0	0	0	0	0	0	0	0	0	2	0	0	0	0	1	0	0	0	0
AFTER	2021-09-10	B	B4	LC50	50	12	1	1	1	61	60	14	0	0	0	14	0	0	0	0	0	36	0	0	0	0	35	0	0	0	1
DURING.R2	2021-09-10	C	C1	Untreated	21	12	1	1	1	1	1	0	0	0	0	0	0	0	0	0	0	0	0	0	1	0	0	0	0	0	0
DURING.R2	2021-09-10	C	C2	LC50	21	12	0	1	1	1	1	0	0	0	0	0	0	0	0	0	0	0	0	0	1	0	0	0	0	0	0
DURING.R2	2021-09-10	C	C3	Label.Rate	21	12	1	1	0	0	0	0	0	0	0	0	0	0	0	0	0	0	0	0	0	0	0	0	0	0	0
DURING.R2	2021-09-10	C	C4	LC.95	21	12	0	1	0	0	0	0	0	0	0	0	0	0	0	0	0	0	0	0	0	0	0	0	0	0	0
DURING.R2	2021-09-10	D	D1	Untreated	21	12	1	1	1	6	6	1	0	0	0	0	0	0	0	0	1	5	0	0	0	0	2	0	0	0	3
DURING.R2	2021-09-10	D	D2	LC50	21	13	1	1	1	10	10	0	0	0	0	0	0	0	0	0	0	10	0	0	0	0	0	0	10	0	0
DURING.R2	2021-09-10	D	D3	LC.95	21	12	1	1	1	3	3	1	0	0	0	0	0	0	0	0	1	2	0	0	0	0	0	0	2	0	0
DURING.R2	2021-09-10	D	D4	Label.Rate	21	12	1	0	0	0	0	0	0	0	0	0	0	0	0	0	0	0	0	0	0	0	0	0	0	0	0
AFTER	2021-09-13	A	A1	LC50	53	12	1	1	1	3	3	1	0	0	0	0	0	0	0	0	1	2	0	0	0	0	0	0	0	0	2
AFTER	2021-09-13	A	A2	LC.95	53	12	1	0	0	0	0	0	0	0	0	0	0	0	0	0	0	0	0	0	0	0	0	0	0	0	0
AFTER	2021-09-13	A	A3	Untreated	53	12	1	1	0	0	0	0	0	0	0	0	0	0	0	0	0	0	0	0	0	0	0	0	0	0	0
AFTER	2021-09-13	A	A4	Label.Rate	53	12	0	1	0	0	0	0	0	0	0	0	0	0	0	0	0	0	0	0	0	0	0	0	0	0	0
AFTER	2021-09-13	B	B1	Label.Rate	53	11.25	1	1	1	4	4	2	0	0	0	0	0	0	0	0	2	2	0	0	0	0	0	0	0	0	2
AFTER	2021-09-13	B	B2	LC.95	53	12	1	1	0	0	0	0	0	0	0	0	0	0	0	0	0	0	0	0	0	0	0	0	0	0	0
AFTER	2021-09-13	B	B3	Untreated	53	12	1	1	0	0	0	0	0	0	0	0	0	0	0	0	0	0	0	0	0	0	0	0	0	0	0
AFTER	2021-09-13	B	B4	LC50	53	12	1	1	1	4	4	2	0	0	0	0	2	0	0	0	0	2	0	0	0	0	1	0	0	0	1
DURING.R2	2021-09-13	C	C1	Untreated	24	12	1	1	1	1	1	0	0	0	0	0	0	0	0	0	0	1	0	0	1	0	0	0	0	0	0
DURING.R2	2021-09-13	C	C2	LC50	24	12	1	1	0	0	0	0	0	0	0	0	0	0	0	0	0	0	0	0	0	0	0	0	0	0	0
DURING.R2	2021-09-13	C	C3	Label.Rate	24	12	1	1	0	0	0	0	0	0	0	0	0	0	0	0	0	0	0	0	0	0	0	0	0	0	0
DURING.R2	2021-09-13	C	C4	LC.95	24	12	1	0	0	0	0	0	0	0	0	0	0	0	0	0	0	0	0	0	0	0	0	0	0	0	0
DURING.R2	2021-09-13	D	D1	Untreated	24	12	1	1	0	0	0	0	0	0	0	0	0	0	0	0	0	0	0	0	0	0	0	0	0	0	0
DURING.R2	2021-09-13	D	D2	LC50	24	12	1	1	1	4	4	0	0	0	0	0	0	0	0	0	0	4	0	0	0	0	0	0	4	0	0
DURING.R2	2021-09-13	D	D3	LC.95	24	12	1	1	1	2	2	1	0	0	0	0	0	0	0	0	1	1	0	0	0	0	0	0	0	0	1
DURING.R2	2021-09-13	D	D4	Label.Rate	24	12	1	1	0	0	0	0	0	0	0	0	0	0	0	0	0	0	0	0	0	0	0	0	0	0	0
AFTER	2021-09-16	A	A1	LC50	56	12	1	1	1	11	9	6	0	0	0	0	3	0	0	0	3	3	0	0	0	0	1	0	0	0	2
AFTER	2021-09-16	A	A2	LC.95	56	12	1	1	0	0	0	0	0	0	0	0	0	0	0	0	0	0	0	0	0	0	0	0	0	0	0
AFTER	2021-09-16	A	A3	Untreated	56	12	0	1	0	0	0	0	0	0	0	0	0	0	0	0	0	0	0	0	0	0	0	0	0	0	0
AFTER	2021-09-16	A	A4	Label.Rate	56	12	0	1	1	1	1	1	0	0	0	0	0	0	0	0	1	0	0	0	0	0	0	0	0	0	0
AFTER	2021-09-17	B	B1	Label.Rate	57	11.5	1	1	0	0	0	0	0	0	0	0	0	0	0	0	0	0	0	0	0	0	0	0	0	0	0
AFTER	2021-09-17	B	B2	LC.95	57	12	1	1	0	0	0	0	0	0	0	0	0	0	0	0	0	0	0	0	0	0	0	0	0	0	0
AFTER	2021-09-17	B	B3	Untreated	57	12	1	1	0	0	0	0	0	0	0	0	0	0	0	0	0	0	0	0	0	0	0	0	0	0	0
AFTER	2021-09-17	B	B4	LC50	57	12	1	0	0	0	0	0	0	0	0	0	0	0	0	0	0	0	0	0	0	0	0	0	0	0	0
DURING.R2	2021-09-17	C	C1	Untreated	28	12	1	1	0	0	0	0	0	0	0	0	0	0	0	0	0	0	0	0	0	0	0	0	0	0	0
DURING.R2	2021-09-17	C	C2	LC50	28	12	1	1	1	31	27	11	0	0	0	1	0	0	0	0	10	16	0	0	6	0	3	0	0	0	7
DURING.R2	2021-09-17	C	C3	Label.Rate	28	12	1	1	0	0	0	0	0	0	0	0	0	0	0	0	0	0	0	0	0	0	0	0	0	0	0
DURING.R2	2021-09-17	C	C4	LC.95	28	12	1	0	1	1	1	0	0	0	0	0	0	0	0	0	0	1	0	0	1	0	0	0	0	0	0
DURING.R2	2021-09-17	D	D1	Untreated	28	12	0	1	1	2	1	1	0	0	0	0	1	0	0	0	0	0	0	0	0	0	0	0	0	0	0
DURING.R2	2021-09-17	D	D2	LC50	28	12	0	1	1	2	2	0	0	0	0	0	0	0	0	0	0	2	0	0	0	0	0	0	2	0	0
DURING.R2	2021-09-17	D	D3	LC.95	28	12	1	1	1	4	4	3	0	0	0	0	0	0	0	1	2	1	0	0	0	0	0	0	1	0	0
DURING.R2	2021-09-17	D	D4	Label.Rate	28	12	1	0	0	0	0	0	0	0	0	0	0	0	0	0	0	0	0	0	0	0	0	0	0	0	0
AFTER.R2	2021-09-20	A	A1	LC50	60	12	1	1	0	0	0	0	0	0	0	0	0	0	0	0	0	0	0	0	0	0	0	0	0	0	0
AFTER.R2	2021-09-20	A	A2	LC.95	60	12	1	1	0	0	0	0	0	0	0	0	0	0	0	0	0	0	0	0	0	0	0	0	0	0	0
AFTER.R2	2021-09-20	A	A3	Untreated	60	12	1	1	0	0	0	0	0	0	0	0	0	0	0	0	0	0	0	0	0	0	0	0	0	0	0
AFTER.R2	2021-09-20	A	A4	Label.Rate	60	12	0	1	1	2	2	0	0	0	0	0	0	0	0	0	0	2	0	0	0	0	0	0	0	0	2
AFTER.R2	2021-09-20	B	B1	Label.Rate	60	12	1	0	1	2	2	2	0	0	0	0	0	0	0	0	2	0	0	0	0	0	0	0	0	0	0
AFTER.R2	2021-09-20	B	B2	LC.95	60	12	1	1	0	0	0	0	0	0	0	0	0	0	0	0	0	0	0	0	0	0	0	0	0	0	0
AFTER.R2	2021-09-20	B	B3	Untreated	60	12	1	1	0	0	0	0	0	0	0	0	0	0	0	0	0	0	0	0	0	0	0	0	0	0	0
AFTER.R2	2021-09-20	B	B4	LC50	60	12	1	1	0	0	0	0	0	0	0	0	0	0	0	0	0	0	0	0	0	0	0	0	0	0	0
AFTER.R2	2021-09-20	C	C1	Untreated	31	12	1	1	1	1	1
AFTER.R2	2021-09-20	C	C2	LC50	31	11.5	1	1	1	3	3	0	0	0	0	0	0	0	0	0	0	3	0	0	0	0	0	0	0	0	3
AFTER.R2	2021-09-20	C	C3	Label.Rate	31	12	1	1	0	0	0	0	0	0	0	0	0	0	0	0	0	0	0	0	0	0	0	0	0	0	0
AFTER.R2	2021-09-20	C	C4	LC.95	31	12	0	0	0	0	0	0	0	0	0	0	0	0	0	0	0	0	0	0	0	0	0	0	0	0	0
AFTER.R2	2021-09-20	D	D1	Untreated	31	12	1	1	1	3	3	0	0	0	0	0	0	0	0	0	0	3	0	0	0	0	3	0	0	0	0
AFTER.R2	2021-09-20	D	D2	LC50	31	12	1	1	0	0	0	0	0	0	0	0	0	0	0	0	0	0	0	0	0	0	0	0	0	0	0
AFTER.R2	2021-09-20	D	D3	LC.95	31	12	1	1	1	9	9	4	0	0	0	0	0	0	0	3	1	5	0	0	0	0	0	0	2	0	3
AFTER.R2	2021-09-20	D	D4	Label.Rate	31	12	1	0	0	0	0	0	0	0	0	0	0	0	0	0	0	0	0	0	0	0	0	0	0	0	0
AFTER.R2	2021-09-27	A	A1	LC50	67	12	1	1	1	2	2	1	0	0	0	0	0	0	0	1	0	1	0	0	0	0	0	0	1	0	0
AFTER.R2	2021-09-27	A	A2	LC.95	67	12	1	1	1	1	1	0	0	0	0	0	0	0	0	0	0	1	0	0	0	0	0	0	1	0	0
AFTER.R2	2021-09-27	A	A3	Untreated	67	12	1	1	0	0	0	0	0	0	0	0	0	0	0	0	0	0	0	0	0	0	0	0	0	0	0
AFTER.R2	2021-09-27	A	A4	Label.Rate	67	12	1	0	0	0	0	0	0	0	0	0	0	0	0	0	0	0	0	0	0	0	0	0	0	0	0
AFTER.R2	2021-09-27	B	B1	Label.Rate	67	12	1	1	0	0	0	0	0	0	0	0	0	0	0	0	0	0	0	0	0	0	0	0	0	0	0
AFTER.R2	2021-09-27	B	B2	LC.95	67	12	1	1	0	0	0	0	0	0	0	0	0	0	0	0	0	0	0	0	0	0	0	0	0	0	0
AFTER.R2	2021-09-27	B	B3	Untreated	67	12	0	1	0	0	0	0	0	0	0	0	0	0	0	0	0	0	0	0	0	0	0	0	0	0	0
AFTER.R2	2021-09-27	B	B4	LC50	67	12	1	1	0	0	0	0	0	0	0	0	0	0	0	0	0	0	0	0	0	0	0	0	0	0	0
AFTER.R2	2021-09-27	C	C1	Untreated	38	12	0	1	1	1	1	1	0	0	0	0	0	0	0	1	0	0	0	0	0	0	0	0	0	0	0
AFTER.R2	2021-09-27	C	C2	LC50	38	12	1	1	1	2	2	1	0	0	0	0	0	0	0	0	1	1	0	0	0	0	0	0	0	0	1
AFTER.R2	2021-09-27	C	C3	Label.Rate	38	12	1	1	0	0	0	0	0	0	0	0	0	0	0	0	0	0	0	0	0	0	0	0	0	0	0
AFTER.R2	2021-09-27	C	C4	LC.95	38	12	1	1	0	0	0	0	0	0	0	0	0	0	0	0	0	0	0	0	0	0	0	0	0	0	0
AFTER.R2	2021-09-27	D	D1	Untreated	38	12	0	0	0	0	0	0	0	0	0	0	0	0	0	0	0	0	0	0	0	0	0	0	0	0	0
AFTER.R2	2021-09-27	D	D2	LC50	38	12	1	0	0	0	0	0	0	0	0	0	0	0	0	0	0	0	0	0	0	0	0	0	0	0	0
AFTER.R2	2021-09-27	D	D3	LC.95	38	12	1	1	1	2	2	2	0	0	0	0	0	0	0	0	2	0	0	0	0	0	0	0	0	0	0
AFTER.R2	2021-09-27	D	D4	Label.Rate	38	12	1	1	1	1	1	0	0	0	0	0	0	0	0	0	0	1	0	0	0	0	0	0	0	0	1
AFTER.R2	2021-10-04	A	A1	LC50	74	12	1	1	1	3	3	0	0	0	0	0	0	0	0	0	0	3	0	0	0	0	0	0	3	0	0
AFTER.R2	2021-10-04	A	A2	LC.95	74	12	1	0	0	0	0	0	0	0	0	0	0	0	0	0	0	0	0	0	0	0	0	0	0	0	0
AFTER.R2	2021-10-04	A	A3	Untreated	74	12	0	1	0	0	0	0	0	0	0	0	0	0	0	0	0	0	0	0	0	0	0	0	0	0	0
AFTER.R2	2021-10-04	A	A4	Label.Rate	74	12	1	0	1	1	1	0	0	0	0	0	0	0	0	0	0	1	0	0	0	0	0	0	0	0	1
AFTER.R2	2021-10-04	B	B1	Label.Rate	74	12	1	1	0	0	0	0	0	0	0	0	0	0	0	0	0	0	0	0	0	0	0	0	0	0	0
AFTER.R2	2021-10-04	B	B2	LC.95	74	12	1	1	0	0	0	0	0	0	0	0	0	0	0	0	0	0	0	0	0	0	0	0	0	0	0
AFTER.R2	2021-10-04	B	B3	Untreated	74	12	1	1	0	0	0	0	0	0	0	0	0	0	0	0	0	0	0	0	0	0	0	0	0	0	0
AFTER.R2	2021-10-04	B	B4	LC50	74	12	0	1	0	0	0	0	0	0	0	0	0	0	0	0	0	0	0	0	0	0	0	0	0	0	0
AFTER.R2	2021-10-04	C	C1	Untreated	45	12	0	1	0	0	0	0	0	0	0	0	0	0	0	0	0	0	0	0	0	0	0	0	0	0	0
AFTER.R2	2021-10-04	C	C2	LC50	45	12	0	1	0	0	0	0	0	0	0	0	0	0	0	0	0	0	0	0	0	0	0	0	0	0	0
AFTER.R2	2021-10-04	C	C3	Label.Rate	45	12	1	1	0	0	0	0	0	0	0	0	0	0	0	0	0	0	0	0	0	0	0	0	0	0	0
AFTER.R2	2021-10-04	C	C4	LC.95	45	12	1	0	0	0	0	0	0	0	0	0	0	0	0	0	0	0	0	0	0	0	0	0	0	0	0
AFTER.R2	2021-10-12	A	A1	LC50	82	12	1	1	0	0	0	0	0	0	0	0	0	0	0	0	0	0	0	0	0	0	0	0	0	0	0
AFTER.R2	2021-10-12	A	A2	LC.95	82	12	1	0	0	0	0	0	0	0	0	0	0	0	0	0	0	0	0	0	0	0	0	0	0	0	0
AFTER.R2	2021-10-12	A	A3	Untreated	82	12	1	0	0	0	0	0	0	0	0	0	0	0	0	0	0	0	0	0	0	0	0	0	0	0	0
AFTER.R2	2021-10-12	A	A4	Label.Rate	82	12	1	1	0	0	0	0	0	0	0	0	0	0	0	0	0	0	0	0	0	0	0	0	0	0	0
AFTER.R2	2021-10-12	B	B1	Label.Rate	82	12	1	0	0	0	0	0	0	0	0	0	0	0	0	0	0	0	0	0	0	0	0	0	0	0	0
AFTER.R2	2021-10-12	B	B2	LC.95	82	12	0	1	0	0	0	0	0	0	0	0	0	0	0	0	0	0	0	0	0	0	0	0	0	0	0
AFTER.R2	2021-10-12	B	B3	Untreated	82	12	1	1	1	1	0	0	0	0	0	0	0	0	0	0	0	0	0	0	0	0	0	0	0	0	0
AFTER.R2	2021-10-12	B	B4	LC50	82	12	0	1	0	0	0	0	0	0	0	0	0	0	0	0	0	0	0	0	0	0	0	0	0	0	0
AFTER.R2	2021-10-12	C	C1	Untreated	53	12	1	1	0	0	0	0	0	0	0	0	0	0	0	0	0	0	0	0	0	0	0	0	0	0	0
AFTER.R2	2021-10-12	C	C2	LC50	53	12	1	1	1	1	1	1	0	0	0	0	0	0	0	0	1	0	0	0	0	0	0	0	0	0	0
AFTER.R2	2021-10-12	C	C3	Label.Rate	53	12	1	1	0	0	0	0	0	0	0	0	0	0	0	0	0	0	0	0	0	0	0	0	0	0	0
AFTER.R2	2021-10-12	C	C4	LC.95	53	12	0	0	0	0	0	0	0	0	0	0	0	0	0	0	0	0	0	0	0	0	0	0	0	0	0
AFTER.R2	2021-10-18	A	A1	LC50	88	11	0	0	0	0	0	0	0	0	0	0	0	0	0	0	0	0	0	0	0	0	0	0	0	0	0
AFTER.R2	2021-10-18	A	A2	LC.95	88	12	1	0	0	0	0	0	0	0	0	0	0	0	0	0	0	0	0	0	0	0	0	0	0	0	0
AFTER.R2	2021-10-18	A	A3	Untreated	88	12	0	1	0	0	0	0	0	0	0	0	0	0	0	0	0	0	0	0	0	0	0	0	0	0	0
AFTER.R2	2021-10-18	A	A4	Label.Rate	88	12	0	1	1	0	0	0	0	0	0	0	0	0	0	0	0	0	0	0	0	0	0	0	0	0	1
AFTER.R2	2021-10-18	B	B1	Label.Rate	88	12	1	1	0	0	0	0	0	0	0	0	0	0	0	0	0	0	0	0	0	0	0	0	0	0	0
AFTER.R2	2021-10-18	B	B2	LC.95	88	12	0	1	0	0	0	0	0	0	0	0	0	0	0	0	0	0	0	0	0	0	0	0	0	0	0
AFTER.R2	2021-10-18	B	B3	Untreated	88	12	0	1	0	0	0	0	0	0	0	0	0	0	0	0	0	0	0	0	0	0	0	0	0	0	0
AFTER.R2	2021-10-18	B	B4	LC50	88	12	0	1	0	0	0	0	0	0	0	0	0	0	0	0	0	0	0	0	0	0	0	0	0	0	0
AFTER.R2	2021-10-18	C	C1	Untreated	59	12	1	1	0	0	0	0	0	0	0	0	0	0	0	0	0	0	0	0	0	0	0	0	0	0	0
AFTER.R2	2021-10-18	C	C2	LC50	59	12	0	1	0	0	0	0	0	0	0	0	0	0	0	0	0	0	0	0	0	0	0	0	0	0	0
AFTER.R2	2021-10-18	C	C3	Label.Rate	59	12	0	1	0	0	0	0	0	0	0	0	0	0	0	0	0	0	0	0	0	0	0	0	0	0	0
AFTER.R2	2021-10-18	C	C4	LC.95	59	12	1	0	0	0	0	0	0	0	0	0	0	0	0	0	0	0	0	0	0	0	0	0	0	0	0

## Sheet: Water Assay Data
Sample.Date	Assay.Date	TRT.Period	Cluster	Crct.TRT	Container.ID	Input	N.Alive	N.Dead	N.Pupae	Species
2021-07-06	2021-07-06	BEFORE	A	LC50	A1	15	12	1	2	Ae.albo
2021-07-06	2021-07-06	BEFORE	A	LC50	A1	15	7	2	6	Cx.pip
2021-07-06	2021-07-06	BEFORE	A	LC.95	A2	15	11	1	3	Ae.albo
2021-07-06	2021-07-06	BEFORE	A	LC.95	A2	15	12	2	1	Cx.pip
2021-07-06	2021-07-06	BEFORE	B	Label.Rate	B1	15	13	0	2	Ae.albo
2021-07-06	2021-07-06	BEFORE	B	Label.Rate	B1	15	10	1	4	Cx.pip
2021-07-06	2021-07-06	BEFORE	B	LC.95	B2	15	4	2	9	Ae.albo
2021-07-06	2021-07-06	BEFORE	B	LC.95	B2	14	13	1	0	Cx.pip
2021-07-06	2021-07-06	BEFORE	C	Untreated	C1	15	5	4	6	Ae.albo
2021-07-06	2021-07-06	BEFORE	C	Untreated	C1	15	6	9	0	Cx.pip
2021-07-06	2021-07-06	BEFORE	C	Label.Rate	C3	15	9	0	6	Ae.albo
2021-07-06	2021-07-06	BEFORE	C	Label.Rate	C3	15	13	2	0	Cx.pip
2021-07-06	2021-07-06	BEFORE	D	Untreated	D1	15	9	1	5	Ae.albo
2021-07-06	2021-07-06	BEFORE	D	Untreated	D1	15	11	1	3	Cx.pip
2021-07-06	2021-07-06	BEFORE	D	LC.95	D3	16	11	2	3	Ae.albo
2021-07-06	2021-07-06	BEFORE	D	LC.95	D3	15	10	0	5	Cx.pip
	2021-07-06				Control	15	14	0	1	Ae.albo
	2021-07-06				Control	16	14	0	2	Ae.albo
	2021-07-06				Control	15	13	2	0	Cx.pip
	2021-07-06				Control	15	13	1	1	Cx.pip
2021-07-12	2021-07-12	BEFORE	A	LC50	A1	15	12	2	1	Ae.albo
2021-07-12	2021-07-12	BEFORE	A	LC50	A1	14	12	0	2	Cx.pip
2021-07-12	2021-07-12	BEFORE	A	LC.95	A2	15	13	0	2	Ae.albo
2021-07-12	2021-07-12	BEFORE	A	LC.95	A2	15	15	0	0	Cx.pip
2021-07-12	2021-07-12	BEFORE	B	Label.Rate	B1	14	11	0	3	Ae.albo
2021-07-12	2021-07-12	BEFORE	B	Label.Rate	B1	15	13	0	2	Cx.pip
2021-07-12	2021-07-12	BEFORE	B	LC.95	B2	14	13	0	1	Ae.albo
2021-07-12	2021-07-12	BEFORE	B	LC.95	B2	15	15	0	0	Cx.pip
2021-07-12	2021-07-12	BEFORE	C	Untreated	C1	15	13	0	2	Ae.albo
2021-07-12	2021-07-12	BEFORE	C	Untreated	C1	15	14	1	0	Cx.pip
2021-07-12	2021-07-12	BEFORE	C	LC50	C2	14	12	0	2	Ae.albo
2021-07-12	2021-07-12	BEFORE	C	LC50	C2	15	15	0	0	Cx.pip
2021-07-12	2021-07-12	BEFORE	D	Untreated	D1	15	12	0	3	Ae.albo
2021-07-12	2021-07-12	BEFORE	D	Untreated	D1	15	15	0	0	Cx.pip
2021-07-12	2021-07-12	BEFORE	D	LC50	D2	15	14	0	1	Ae.albo
2021-07-12	2021-07-12	BEFORE	D	LC50	D2	14	14	0	0	Cx.pip
	2021-07-12				Control	15	13	0	2	Ae.albo
	2021-07-12				Control	15	15	0	0	Cx.pip
	2021-07-12				Control	15	11	0	4	Ae.albo
	2021-07-12				Control	15	13	1	1	Cx.pip
	2021-07-19				Control	15	14	1	0	Cx.pip
	2021-07-19				Control	15	15	0	0	Cx.pip
	2021-07-19				Control	15	9	0	6	Ae.albo
	2021-07-19				Control	15	11	0	4	Ae.albo
2021-07-19	2021-07-19	BEFORE	D	LC50	D2	13	12	1	0	Cx.pip
2021-07-19	2021-07-19	BEFORE	D	Untreated	D1	15	15	0	0	Cx.pip
2021-07-19	2021-07-19	BEFORE	D	LC50	D2	14	11	0	3	Ae.albo
2021-07-19	2021-07-19	BEFORE	D	Untreated	D1	15	11	0	4	Ae.albo
2021-07-19	2021-07-19	BEFORE	C	LC50	C2	15	15	0	0	Cx.pip
2021-07-19	2021-07-19	BEFORE	C	LC50	C2	15	10	0	5	Ae.albo
2021-07-19	2021-07-19	BEFORE	C	Untreated	C1	15	15	0	0	Cx.pip
2021-07-19	2021-07-19	BEFORE	C	Untreated	C1	15	13	0	2	Ae.albo
2021-07-19	2021-07-19	BEFORE	B	LC.95	B2	15	15	0	0	Cx.pip
2021-07-19	2021-07-19	BEFORE	B	LC.95	B2	14	9	1	4	Ae.albo
2021-07-19	2021-07-19	BEFORE	B	Label.Rate	B1	15	15	0	0	Cx.pip
2021-07-19	2021-07-19	BEFORE	B	Label.Rate	B1	15	13	0	2	Ae.albo
2021-07-19	2021-07-19	BEFORE	A	LC.95	A2	15	15	0	0	Cx.pip
2021-07-19	2021-07-19	BEFORE	A	LC.95	A2	15	8	1	6	Ae.albo
2021-07-19	2021-07-19	BEFORE	A	LC50	A1	15	14	0	0	Cx.pip
2021-07-19	2021-07-19	BEFORE	A	LC50	A1	15	13	0	2	Ae.albo
2021-07-16	2021-07-19	BEFORE	A	Untreated	A3	15	7	0	8	Ae.albo
2021-07-16	2021-07-19	BEFORE	A	Label.Rate	A4	15	10	0	5	Ae.albo
2021-07-16	2021-07-19	BEFORE	B	Untreated	B3	15	9	0	6	Ae.albo
2021-07-16	2021-07-19	BEFORE	B	LC50	B4	14	7	0	7	Ae.albo
2021-07-16	2021-07-19	BEFORE	C	Label.Rate	C3	15	10	0	5	Ae.albo
2021-07-16	2021-07-19	BEFORE	C	LC.95	C4	15	8	0	7	Ae.albo
2021-07-16	2021-07-19	BEFORE	D	LC.95	D3	14	11	0	3	Ae.albo
2021-07-16	2021-07-19	BEFORE	D	Label.Rate	D4	14	6	0	8	Ae.albo
	2021-07-19				Control	15	9	0	6	Ae.albo
	2021-07-19				Control	15	10	0	5	Ae.albo
	2021-07-19				Control	16	15	1	0	Cx.pip
	2021-07-19				Control	15	15	0	0	Cx.pip
2021-07-16	2021-07-19	BEFORE	A	Untreated	A3	13	13	0	0	Cx.pip
2021-07-16	2021-07-19	BEFORE	A	Label.Rate	A4	15	15	0	0	Cx.pip
2021-07-16	2021-07-19	BEFORE	B	Untreated	B3	14	14	0	0	Cx.pip
2021-07-16	2021-07-19	BEFORE	B	LC50	B4	15	15	0	0	Cx.pip
2021-07-16	2021-07-19	BEFORE	C	Label.Rate	C3	14	14	0	0	Cx.pip
2021-07-16	2021-07-19	BEFORE	C	LC.95	C4	15	15	0	0	Cx.pip
2021-07-16	2021-07-19	BEFORE	D	LC.95	D3	14	14	0	0	Cx.pip
2021-07-16	2021-07-19	BEFORE	D	Label.Rate	D4	15	15	0	0	Cx.pip
2021-07-22	2021-07-26	BEFORE	D	Label.Rate	D4	15	7	1	7	Ae.albo
2021-07-22	2021-07-26	BEFORE	D	Label.Rate	D4	14	9	1	4	Cx.pip
2021-07-22	2021-07-26	BEFORE	D	LC.95	D3	14	7	0	7	Ae.albo
2021-07-22	2021-07-26	BEFORE	C	LC.95	C4	14	9	2	3	Cx.pip
2021-07-22	2021-07-26	BEFORE	C	LC.95	C4	15	6	0	9	Ae.albo
2021-07-22	2021-07-26	BEFORE	C	Label.Rate	C3	15	8	0	7	Ae.albo
2021-07-22	2021-07-26	BEFORE	B	LC50	B4	15	4	3	8	Cx.pip
2021-07-22	2021-07-26	BEFORE	B	LC50	B4	15	9	0	6	Ae.albo
2021-07-22	2021-07-26	BEFORE	B	Untreated	B3	15	8	0	7	Ae.albo
2021-07-22	2021-07-26	BEFORE	A	Label.Rate	A4	15	11	0	4	Ae.albo
2021-07-22	2021-07-26	BEFORE	A	Label.Rate	A4	15	4	0	11	Cx.pip
2021-07-22	2021-07-26	BEFORE	A	Untreated	A3	15	9	0	6	Ae.albo
2021-07-26	2021-07-26	DURING	A	LC50	A1	15	0	15	0	Cx.pip
2021-07-26	2021-07-26	DURING	A	LC50	A1	15	8	1	6	Ae.albo
2021-07-26	2021-07-26	DURING	A	LC.95	A2	15	7	1	7	Ae.albo
2021-07-26	2021-07-26	DURING	B	Label.Rate	B1	15	5	0	10	Ae.albo
2021-07-26	2021-07-26	DURING	B	LC.95	B2	15	8	0	7	Ae.albo
2021-07-26	2021-07-26	DURING.R1	C	Untreated	C1	15	13	0	2	Cx.pip
2021-07-26	2021-07-26	DURING.R1	C	Untreated	C1	15	10	1	4	Ae.albo
2021-07-26	2021-07-26	DURING.R1	C	LC50	C2	15	0	12	3	Cx.pip
2021-07-26	2021-07-26	DURING.R1	C	LC50	C2	15	11	0	4	Ae.albo
2021-07-26	2021-07-26	DURING.R1	D	Untreated	D1	15	9	0	6	Cx.pip
2021-07-26	2021-07-26	DURING.R1	D	Untreated	D1	15	8	0	7	Ae.albo
2021-07-26	2021-07-26	DURING.R1	D	LC50	D2	15	3	8	4	Cx.pip
2021-07-26	2021-07-26	DURING.R1	D	LC50	D2	15	11	0	4	Ae.albo
	2021-07-26				Control	15	15	0	0	Cx.pip
	2021-07-26				Control	15	13	0	2	Cx.pip
	2021-07-26				Control	15	2	0	13	Cx.pip
	2021-07-26				Control	15	9	0	6	Ae.albo
	2021-07-26				Control	15	8	0	7	Ae.albo
	2021-07-26				Control	15	8	1	6	Ae.albo
	2021-07-26				Control	15	12	0	3	Ae.albo
2021-07-29	2021-08-02	DURING	A	Untreated	A3	15	8	2	5	Ae.albo
2021-08-02	2021-08-02	DURING	A	LC50	A1	14	9	0	5	Ae.albo
2021-07-29	2021-08-02	DURING	A	Label.Rate	A4	14	10	1	3	Ae.albo
2021-08-02	2021-08-02	DURING	A	LC50	A1	10	1	9	0	Cx.pip
2021-08-02	2021-08-02	DURING	A	LC.95	A2	15	12	0	1	Ae.albo
2021-08-02	2021-08-02	DURING	A	LC.95	A2	10	0	10	0	Cx.pip
2021-07-29	2021-08-02	DURING	B	Untreated	B3	15	10	1	4	Ae.albo
2021-08-02	2021-08-02	DURING	B	Label.Rate	B1	15	7	0	8	Ae.albo
2021-07-29	2021-08-02	DURING	A	Untreated	A3	10	9	0	1	Cx.pip
2021-07-29	2021-08-02	DURING	B	LC50	B4	15	7	1	7	Ae.albo
2021-08-02	2021-08-02	DURING	B	LC.95	B2	15	3	2	10	Ae.albo
2021-07-29	2021-08-02	DURING	A	Label.Rate	A4	10	0	10	0	Cx.pip
2021-07-29	2021-08-02	DURING.R1	C	Label.Rate	C3	15	8	0	7	Ae.albo
2021-07-29	2021-08-02	DURING.R1	C	LC.95	C4	14	7	0	7	Ae.albo
2021-08-02	2021-08-02	DURING.R1	C	LC50	C2	14	9	0	5	Ae.albo
2021-08-02	2021-08-02	DURING.R1	C	LC50	C2	10	0	10	0	Cx.pip
2021-08-02	2021-08-02	DURING.R1	C	Untreated	C1	10	5	2	3	Cx.pip
2021-08-02	2021-08-02	DURING.R1	C	Untreated	C1	14	11	0	3	Ae.albo
2021-07-29	2021-08-02	DURING.R1	D	LC.95	D3	15	13	0	2	Ae.albo
2021-08-02	2021-08-02	DURING.R1	D	Untreated	D1	15	8	1	6	Ae.albo
2021-07-29	2021-08-02	DURING.R1	C	Label.Rate	C3	10	0	10	0	Cx.pip
2021-07-29	2021-08-02	DURING.R1	C	LC.95	C4	10	0	10	0	Cx.pip
2021-08-02	2021-08-02	DURING.R1	D	LC50	D2	15	7	0	8	Ae.albo
2021-07-29	2021-08-02	DURING.R1	D	Label.Rate	D4	15	9	0	6	Ae.albo
	2021-08-02				Control	15	10	0	5	Ae.albo
	2021-08-02				Control	15	9	0	6	Ae.albo
	2021-08-02				Control	15	9	0	6	Ae.albo
	2021-08-02				Control	10	7	0	3	Cx.pip
	2021-08-02				Control	15	9	0	6	Ae.albo
	2021-08-02				Control	10	8	0	2	Cx.pip
2021-08-05	2021-08-09	DURING	A	Untreated	A3	15	6	1	8	Cx.pip
2021-08-05	2021-08-09	DURING	A	Untreated	A3	15	9	0	6	Ae.albo
2021-08-05	2021-08-09	DURING	A	Label.Rate	A4	15	11	0	4	Ae.albo
2021-08-05	2021-08-09	DURING	A	Label.Rate	A4	15	0	14	1	Cx.pip
2021-08-05	2021-08-09	DURING	B	Untreated	B3	15	12	1	2	Ae.albo
2021-08-05	2021-08-09	DURING	B	Untreated	B3	15	6	7	2	Cx.pip
2021-08-05	2021-08-09	DURING	B	LC50	B4	15	9	4	2	Cx.pip
2021-08-05	2021-08-09	DURING	B	LC50	B4	15	7	1	7	Ae.albo
2021-08-05	2021-08-09	DURING.R1	C	Label.Rate	C3	15	0	15	0	Cx.pip
2021-08-05	2021-08-09	DURING.R1	C	Label.Rate	C3	14	11	0	3	Ae.albo
2021-08-05	2021-08-09	DURING.R1	C	LC.95	C4	15	0	11	4	Cx.pip
2021-08-05	2021-08-09	DURING.R1	C	LC.95	C4	15	8	0	7	Ae.albo
2021-08-05	2021-08-09	DURING.R1	D	LC.95	D3	15	1	13	1	Cx.pip
2021-08-05	2021-08-09	DURING.R1	D	LC.95	D3	15	10	0	5	Ae.albo
2021-08-05	2021-08-09	DURING.R1	D	Label.Rate	D4	15	8	0	7	Ae.albo
2021-08-05	2021-08-09	DURING.R1	D	Label.Rate	D4	15	0	14	1	Cx.pip
	2021-08-09				Control	15	9	0	6	Ae.albo
	2021-08-09				Control	15	11	1	3	Cx.pip
	2021-08-09				Control	15	6	1	8	Cx.pip
	2021-08-09				Control	13	6	1	6	Ae.albo
	2021-08-09				Control	15	11	0	4	Cx.pip
	2021-08-09				Control	15	7	0	8	Ae.albo
	2021-08-09				Control	15	6	1	8	Cx.pip
	2021-08-09				Control	15	5	0	10	Ae.albo
2021-08-09	2021-08-09	DURING	A	LC50	A1	15	0	13	2	Cx.pip
2021-08-09	2021-08-09	DURING	A	LC50	A1	15	5	0	10	Ae.albo
2021-08-09	2021-08-09	DURING	A	LC.95	A2	15	10	0	5	Ae.albo
2021-08-09	2021-08-09	DURING	A	LC.95	A2	15	0	13	2	Cx.pip
2021-08-09	2021-08-09	DURING	B	Label.Rate	B1	15	0	15	0	Cx.pip
2021-08-09	2021-08-09	DURING	B	Label.Rate	B1	15	10	0	5	Ae.albo
2021-08-09	2021-08-09	DURING	B	LC.95	B2	15	7	1	7	Ae.albo
2021-08-09	2021-08-09	DURING	B	LC.95	B2	15	0	14	1	Cx.pip
2021-08-09	2021-08-09	DURING.R1	C	Untreated	C1	15	10	0	5	Cx.pip
2021-08-09	2021-08-09	DURING.R1	C	Untreated	C1	15	10	2	3	Ae.albo
2021-08-09	2021-08-09	DURING.R1	C	LC50	C2	15	3	12	0	Cx.pip
2021-08-09	2021-08-09	DURING.R1	C	LC50	C2	14	8	0	6	Ae.albo
2021-08-09	2021-08-09	DURING.R1	D	Untreated	D1	15	9	2	4	Cx.pip
2021-08-09	2021-08-09	DURING.R1	D	Untreated	D1	15	9	0	6	Ae.albo
2021-08-09	2021-08-09	DURING.R1	D	LC50	D2	15	10	0	5	Ae.albo
2021-08-09	2021-08-09	DURING.R1	D	LC50	D2	15	7	5	3	Cx.pip
2021-08-12	2021-08-16	DURING	A	Untreated	A3	15	15	0	0	Cx.pip
2021-08-12	2021-08-16	DURING	A	Untreated	A3	15	11	0	4	Ae.albo
2021-08-12	2021-08-16	DURING	A	Label.Rate	A4	15	0	15	0	Cx.pip
2021-08-12	2021-08-16	DURING	A	Label.Rate	A4	14	11	0	3	Ae.albo
2021-08-12	2021-08-16	DURING	B	Untreated	B3	14	13	0	1	Cx.pip
2021-08-12	2021-08-16	DURING	B	Untreated	B3	15	12	0	3	Ae.albo
2021-08-12	2021-08-16	DURING	B	LC50	B4	15	15	0	0	Cx.pip
2021-08-12	2021-08-16	DURING	B	LC50	B4	15	11	0	4	Ae.albo
2021-08-12	2021-08-16	DURING.R1	C	Label.Rate	C3	15	0	15	0	Cx.pip
2021-08-12	2021-08-16	DURING.R1	C	Label.Rate	C3	17	11	0	6	Ae.albo
2021-08-12	2021-08-16	DURING.R1	C	LC.95	C4	15	0	15	0	Cx.pip
2021-08-12	2021-08-16	DURING.R1	C	LC.95	C4	15	7	0	8	Ae.albo
2021-08-12	2021-08-16	DURING.R1	D	LC.95	D3	15	0	15	0	Cx.pip
2021-08-12	2021-08-16	DURING.R1	D	LC.95	D3	14	7	0	7	Ae.albo
2021-08-12	2021-08-16	DURING.R1	D	Label.Rate	D4	15	0	15	0	Cx.pip
2021-08-12	2021-08-16	DURING.R1	D	Label.Rate	D4	15	11	0	4	Ae.albo
	2021-08-16				Control	15	15	0	0	Cx.pip
	2021-08-16				Control	14	11	0	3	Ae.albo
	2021-08-16				Control	15	15	0	0	Cx.pip
	2021-08-16				Control	16	14	0	2	Ae.albo
	2021-08-16				Control	15	15	0	0	Cx.pip
	2021-08-16				Control	16	8	0	8	Ae.albo
	2021-08-16				Control	15	8	0	7	Ae.albo
	2021-08-16				Control	15	15	0	0	Cx.pip
2021-08-16	2021-08-16	DURING	A	LC50	A1	15	0	15	0	Cx.pip
2021-08-16	2021-08-16	DURING	A	LC50	A1	15	9	0	6	Ae.albo
2021-08-16	2021-08-16	DURING	A	LC.95	A2	15	0	15	0	Cx.pip
2021-08-16	2021-08-16	DURING	A	LC.95	A2	17	12	0	5	Ae.albo
2021-08-16	2021-08-16	DURING	B	Label.Rate	B1	15	0	15	0	Cx.pip
2021-08-16	2021-08-16	DURING	B	Label.Rate	B1	15	12	0	3	Ae.albo
2021-08-16	2021-08-16	DURING	B	LC.95	B2	15	0	15	0	Cx.pip
2021-08-16	2021-08-16	DURING	B	LC.95	B2	15	10	0	5	Ae.albo
2021-08-16	2021-08-16	DURING.R1	C	Untreated	C1	15	15	0	0	Cx.pip
2021-08-16	2021-08-16	DURING.R1	C	Untreated	C1	15	8	0	7	Ae.albo
2021-08-16	2021-08-16	DURING.R1	C	LC50	C2	15	9	6	0	Cx.pip
2021-08-16	2021-08-16	DURING.R1	C	LC50	C2	15	7	0	8	Ae.albo
2021-08-16	2021-08-16	DURING.R1	D	Untreated	D1	15	14	1	0	Cx.pip
2021-08-16	2021-08-16	DURING.R1	D	Untreated	D1	15	9	0	6	Ae.albo
2021-08-16	2021-08-16	DURING.R1	D	LC50	D2	15	14	1	0	Cx.pip
2021-08-16	2021-08-16	DURING.R1	D	LC50	D2	13	8	0	5	Ae.albo
2021-08-23	2021-08-23	AFTER	A	LC50	A1	15	12	0	3	Ae.albo
2021-08-23	2021-08-23	AFTER	A	LC.95	A2	15	14	0	1	Ae.albo
2021-08-23	2021-08-23	AFTER	B	Label.Rate	B1	15	12	0	3	Ae.albo
2021-08-23	2021-08-23	AFTER	B	LC.95	B2	14	11	0	3	Ae.albo
2021-08-23	2021-08-23	DURING.R2	C	Untreated	C1	14	8	0	6	Ae.albo
2021-08-23	2021-08-23	DURING.R2	C	LC50	C2	15	11	1	3	Ae.albo
2021-08-23	2021-08-23	DURING.R2	D	Untreated	D1	15	14	0	1	Ae.albo
2021-08-23	2021-08-23	DURING.R2	D	LC50	D2	15	15	0	0	Ae.albo
	2021-08-23				Control	15	10	0	5	Ae.albo
	2021-08-23				Control	15	7	1	7	Ae.albo
	2021-08-23				Control	15	10	0	5	Ae.albo
	2021-08-23				Control	15	10	0	5	Ae.albo
2021-08-23	2021-08-23	AFTER	A	LC50	A1	14	8	6	0	Cx.pip
2021-08-23	2021-08-23	AFTER	A	LC.95	A2	15	0	15	0	Cx.pip
2021-08-23	2021-08-23	AFTER	B	Label.Rate	B1	15	1	14	0	Cx.pip
2021-08-23	2021-08-23	AFTER	B	LC.95	B2	15	1	14	0	Cx.pip
2021-08-23	2021-08-23	DURING.R2	C	Untreated	C1	15	15	0	0	Cx.pip
2021-08-23	2021-08-23	DURING.R2	C	LC50	C2	15	13	2	0	Cx.pip
2021-08-23	2021-08-23	DURING.R2	D	Untreated	D1	15	14	1	0	Cx.pip
2021-08-23	2021-08-23	DURING.R2	D	LC50	D2	15	15	0	0	Cx.pip
	2021-08-23				Control	15	14	1	0	Cx.pip
	2021-08-23				Control	15	15	0	0	Cx.pip
	2021-08-23				Control	15	15	0	0	Cx.pip
	2021-08-23				Control	15	15	0	0	Cx.pip
2021-08-20	2021-08-23	DURING	A	Untreated	A3	15	13	0	2	Ae.albo
2021-08-20	2021-08-23	DURING	A	Label.Rate	A4	15	15	0	0	Ae.albo
2021-08-20	2021-08-23	DURING	B	Untreated	B3	15	13	0	2	Ae.albo
2021-08-20	2021-08-23	DURING	B	LC50	B4	15	8	0	7	Ae.albo
2021-08-20	2021-08-23	DURING.R1	C	Label.Rate	C3	15	11	0	4	Ae.albo
2021-08-20	2021-08-23	DURING.R1	C	LC.95	C4	15	8	0	7	Ae.albo
2021-08-20	2021-08-23	DURING.R1	D	LC.95	D3	14	11	0	3	Ae.albo
2021-08-20	2021-08-23	DURING.R1	D	Label.Rate	D4	15	7	0	8	Ae.albo
2021-08-20	2021-08-23	DURING	A	Untreated	A3	15	13	2	0	Cx.pip
2021-08-20	2021-08-23	DURING	A	Label.Rate	A4	14	0	14	0	Cx.pip
2021-08-20	2021-08-23	DURING	B	Untreated	B3	15	14	1	0	Cx.pip
2021-08-20	2021-08-23	DURING	B	LC50	B4	15	15	0	0	Cx.pip
2021-08-20	2021-08-23	DURING.R1	C	Label.Rate	C3	15	0	15	0	Cx.pip
2021-08-20	2021-08-23	DURING.R1	C	LC.95	C4	16	1	15	0	Cx.pip
2021-08-20	2021-08-23	DURING.R1	D	LC.95	D3	14	0	14	0	Cx.pip
2021-08-20	2021-08-23	DURING.R1	D	Label.Rate	D4	14	1	13	0	Cx.pip
2021-08-30	2021-08-30	AFTER	A	LC50	A1	15	15	0	0	Cx.pip
2021-08-30	2021-08-30	AFTER	A	LC.95	A2	15	0	15	0	Cx.pip
2021-08-30	2021-08-30	AFTER	A	Untreated	A3	15	15	0	0	Cx.pip
2021-08-30	2021-08-30	AFTER	A	Label.Rate	A4	16	0	16	0	Cx.pip
2021-08-30	2021-08-30	AFTER	B	Label.Rate	B1	15	0	15	0	Cx.pip
2021-08-30	2021-08-30	AFTER	B	LC.95	B2	15	0	15	0	Cx.pip
2021-08-30	2021-08-30	AFTER	B	Untreated	B3	15	15	0	0	Cx.pip
2021-08-30	2021-08-30	AFTER	B	LC50	B4	15	15	0	0	Cx.pip
2021-08-30	2021-08-30	DURING.R2	C	Untreated	C1	15	15	0	0	Cx.pip
2021-08-30	2021-08-30	DURING.R2	C	LC50	C2	15	4	11	0	Cx.pip
2021-08-30	2021-08-30	DURING.R2	C	Label.Rate	C3	15	0	15	0	Cx.pip
2021-08-30	2021-08-30	DURING.R2	C	LC.95	C4	14	0	14	0	Cx.pip
2021-08-30	2021-08-30	DURING.R2	D	Untreated	D1	15	15	0	0	Cx.pip
2021-08-30	2021-08-30	DURING.R2	D	LC50	D2	15	15	0	0	Cx.pip
2021-08-30	2021-08-30	DURING.R2	D	LC.95	D3	14	0	14	0	Cx.pip
2021-08-30	2021-08-30	DURING.R2	D	Label.Rate	D4	15	0	15	0	Cx.pip
	2021-08-30				Control	15	15	0	0	Cx.pip
	2021-08-30				Control	15	15	0	0	Cx.pip
	2021-08-30				Control	15	15	0	0	Cx.pip
	2021-08-30				Control	15	15	0	0	Cx.pip
2021-08-30	2021-08-30	AFTER	A	LC50	A1	13	8	0	5	Ae.albo
2021-08-30	2021-08-30	AFTER	A	LC.95	A2	15	9	0	6	Ae.albo
2021-08-30	2021-08-30	AFTER	A	Untreated	A3	16	10	0	6	Ae.albo
2021-08-30	2021-08-30	AFTER	A	Label.Rate	A4	12	6	0	6	Ae.albo
2021-08-30	2021-08-30	AFTER	B	Label.Rate	B1	15	12	0	3	Ae.albo
2021-08-30	2021-08-30	AFTER	B	LC.95	B2	15	13	0	2	Ae.albo
2021-08-30	2021-08-30	AFTER	B	Untreated	B3	15	11	0	4	Ae.albo
2021-08-30	2021-08-30	AFTER	B	LC50	B4	15	10	0	5	Ae.albo
2021-08-30	2021-08-30	DURING.R2	C	Untreated	C1	15	10	0	5	Ae.albo
2021-08-30	2021-08-30	DURING.R2	C	LC50	C2	15	11	0	4	Ae.albo
2021-08-30	2021-08-30	DURING.R2	C	Label.Rate	C3	15	9	1	5	Ae.albo
2021-08-30	2021-08-30	DURING.R2	C	LC.95	C4	15	13	0	2	Ae.albo
2021-08-30	2021-08-30	DURING.R2	D	Untreated	D1	15	8	0	7	Ae.albo
2021-08-30	2021-08-30	DURING.R2	D	LC50	D2	15	15	0	0	Ae.albo
2021-08-30	2021-08-30	DURING.R2	D	LC.95	D3	15	10	1	4	Ae.albo
2021-08-30	2021-08-30	DURING.R2	D	Label.Rate	D4	14	8	2	4	Ae.albo
	2021-08-30				Control	15	10	0	5	Ae.albo
	2021-08-30				Control	15	12	0	3	Ae.albo
	2021-08-30				Control	15	12	0	3	Ae.albo
	2021-08-30				Control	16	16	0	0	Ae.albo
2021-09-02	2021-09-07	AFTER	A	Label.Rate	A4	15	12	0	3	Cx.pip
2021-09-02	2021-09-07	AFTER	B	LC50	B4	16	15	1	0	Cx.pip
2021-09-02	2021-09-07	DURING.R2	C	Label.Rate	C3	15	0	15	0	Cx.pip
2021-09-02	2021-09-07	DURING.R2	C	LC.95	C4	16	0	16	0	Cx.pip
2021-09-02	2021-09-07	DURING.R2	D	LC.95	D3	15	0	15	0	Cx.pip
2021-09-02	2021-09-07	DURING.R2	D	Label.Rate	D4	15	0	15	0	Cx.pip
2021-09-07	2021-09-07	AFTER	A	LC50	A1	15	1	12	2	Cx.pip
2021-09-07	2021-09-07	AFTER	A	LC.95	A2	15	0	15	0	Cx.pip
2021-09-07	2021-09-07	AFTER	B	Label.Rate	B1	15	0	15	0	Cx.pip
2021-09-07	2021-09-07	AFTER	B	LC.95	B2	16	0	16	0	Cx.pip
2021-09-07	2021-09-07	DURING.R2	C	Untreated	C1	15	10	0	5	Cx.pip
2021-09-07	2021-09-07	DURING.R2	C	LC50	C2	15	8	5	2	Cx.pip
2021-09-07	2021-09-07	DURING.R2	D	Untreated	D1	15	15	0	0	Cx.pip
2021-09-07	2021-09-07	DURING.R2	D	LC50	D2	14	14	0	0	Cx.pip
	2021-09-07				Control	16	11	1	4	Cx.pip
	2021-09-07				Control	15	7	0	8	Cx.pip
	2021-09-07				Control	15	10	0	5	Cx.pip
	2021-09-07				Control	15	12	0	3	Cx.pip
2021-09-02	2021-09-07	AFTER	A	Label.Rate	A4	15	13	0	2	Ae.albo
2021-09-02	2021-09-07	AFTER	B	LC50	B4	15	7	0	8	Ae.albo
2021-09-02	2021-09-07	DURING.R2	C	Label.Rate	C3	15	9	0	6	Ae.albo
2021-09-02	2021-09-07	DURING.R2	C	LC.95	C4	15	12	0	3	Ae.albo
2021-09-02	2021-09-07	DURING.R2	D	LC.95	D3	15	12	0	3	Ae.albo
2021-09-02	2021-09-07	DURING.R2	D	Label.Rate	D4	15	12	0	3	Ae.albo
2021-09-07	2021-09-07	AFTER	A	LC50	A1	16	8	0	8	Ae.albo
2021-09-07	2021-09-07	AFTER	A	LC.95	A2	16	10	0	6	Ae.albo
2021-09-07	2021-09-07	AFTER	B	Label.Rate	B1	14	8	0	6	Ae.albo
2021-09-07	2021-09-07	AFTER	B	LC.95	B2	16	11	0	5	Ae.albo
2021-09-07	2021-09-07	DURING.R2	C	Untreated	C1	15	12	0	3	Ae.albo
2021-09-07	2021-09-07	DURING.R2	C	LC50	C2	14	6	0	8	Ae.albo
2021-09-07	2021-09-07	DURING.R2	D	Untreated	D1	15	8	0	7	Ae.albo
2021-09-07	2021-09-07	DURING.R2	D	LC50	D2	13	8	0	5	Ae.albo
	2021-09-07				Control	15	10	0	5	Ae.albo
	2021-09-07				Control	15	9	0	6	Ae.albo
	2021-09-07				Control	15	6	0	9	Ae.albo
	2021-09-07				Control	15	8	0	7	Ae.albo
2021-09-13	2021-09-13	AFTER	A	LC50	A1	15	2	13	0	Cx.pip
2021-09-13	2021-09-13	AFTER	A	LC.95	A2	15	0	15	0	Cx.pip
2021-09-13	2021-09-13	AFTER	B	Label.Rate	B1	15	3	12	0	Cx.pip
2021-09-13	2021-09-13	AFTER	B	LC.95	B2	15	0	15	0	Cx.pip
2021-09-13	2021-09-13	DURING.R2	C	Untreated	C1	14	14	0	0	Cx.pip
2021-09-13	2021-09-13	DURING.R2	C	LC50	C2	14	6	8	0	Cx.pip
2021-09-13	2021-09-13	DURING.R2	D	Untreated	D1	15	15	0	0	Cx.pip
2021-09-13	2021-09-13	AFTER	A	LC50	A1	15	6	0	9	Ae.albo
2021-09-13	2021-09-13	AFTER	A	LC.95	A2	15	7	0	8	Ae.albo
2021-09-13	2021-09-13	AFTER	B	Label.Rate	B1	15	8	0	7	Ae.albo
2021-09-13	2021-09-13	AFTER	B	LC.95	B2	15	8	0	7	Ae.albo
2021-09-13	2021-09-13	DURING.R2	C	Untreated	C1	15	11	0	4	Ae.albo
2021-09-13	2021-09-13	DURING.R2	C	LC50	C2	16	6	0	9	Ae.albo
2021-09-13	2021-09-13	DURING.R2	D	Untreated	D1	15	5	2	8	Ae.albo
2021-09-13	2021-09-13	DURING.R2	D	LC50	D2	14	9	0	5	Ae.albo
2021-09-13	2021-09-13	DURING.R2	D	LC50	D2	15	15	0	0	Cx.pip
2021-09-10	2021-09-13	AFTER	A	Untreated	A3	15	15	0	0	Cx.pip
2021-09-10	2021-09-13	AFTER	A	Label.Rate	A4	15	8	7	0	Cx.pip
2021-09-10	2021-09-13	AFTER	B	Untreated	B3	15	15	0	0	Cx.pip
2021-09-10	2021-09-13	AFTER	B	LC50	B4	15	15	0	0	Cx.pip
2021-09-10	2021-09-13	DURING.R2	C	Label.Rate	C3	15	0	15	0	Cx.pip
2021-09-10	2021-09-13	DURING.R2	C	LC.95	C4	15	14	1	0	Cx.pip
2021-09-10	2021-09-13	DURING.R2	D	LC.95	D3	15	0	15	0	Cx.pip
2021-09-10	2021-09-13	DURING.R2	D	Label.Rate	D4	15	0	15	0	Cx.pip
2021-09-10	2021-09-13	AFTER	A	Untreated	A3	15	7	0	8	Ae.albo
2021-09-10	2021-09-13	AFTER	A	Label.Rate	A4	15	5	1	9	Ae.albo
2021-09-10	2021-09-13	AFTER	B	Untreated	B3	15	10	0	5	Ae.albo
2021-09-10	2021-09-13	AFTER	B	LC50	B4	15	9	0	6	Ae.albo
2021-09-10	2021-09-13	DURING.R2	C	Label.Rate	C3	15	9	0	6	Ae.albo
2021-09-10	2021-09-13	DURING.R2	C	LC.95	C4	15	8	0	7	Ae.albo
2021-09-10	2021-09-13	DURING.R2	D	LC.95	D3	15	11	0	4	Ae.albo
2021-09-10	2021-09-13	DURING.R2	D	Label.Rate	D4	15	9	0	6	Ae.albo
	2021-09-13				Control	14	14	0	0	Cx.pip
	2021-09-13				Control	15	15	0	0	Cx.pip
	2021-09-13				Control	15	15	0	0	Cx.pip
	2021-09-13				Control	15	15	0	0	Cx.pip
	2021-09-13				Control	15	7	0	8	Ae.albo
	2021-09-13				Control	15	12	0	3	Ae.albo
	2021-09-13				Control	15	7	0	8	Ae.albo
	2021-09-13				Control	15	6	0	9	Ae.albo
2021-09-20	2021-09-20	AFTER	A	LC50	A1	15	12	3	0	Cx.pip
2021-09-20	2021-09-20	AFTER	A	LC.95	A2	15	0	15	0	Cx.pip
2021-09-20	2021-09-20	AFTER	B	Label.Rate	B1	15	3	12	0	Cx.pip
2021-09-20	2021-09-20	AFTER	B	LC.95	B2	15	1	14	0	Cx.pip
2021-09-20	2021-09-20	AFTER	C	Untreated	C1	15	15	0	0	Cx.pip
2021-09-20	2021-09-20	AFTER	C	LC50	C2	15	13	2	0	Cx.pip
2021-09-20	2021-09-20	AFTER	D	Untreated	D1	15	15	0	0	Cx.pip
2021-09-20	2021-09-20	AFTER	D	LC50	D2	14	14	0	0	Cx.pip
2021-09-20	2021-09-20	AFTER	A	LC50	A1	15	15	0	0	Ae.albo
2021-09-20	2021-09-20	AFTER	A	LC.95	A2	15	15	0	0	Ae.albo
2021-09-20	2021-09-20	AFTER	B	Label.Rate	B1	15	15	0	0	Ae.albo
2021-09-20	2021-09-20	AFTER	B	LC.95	B2	15	11	0	4	Ae.albo
2021-09-20	2021-09-20	AFTER	C	Untreated	C1	15	14	0	1	Ae.albo
2021-09-20	2021-09-20	AFTER	C	LC50	C2	15	15	0	0	Ae.albo
2021-09-20	2021-09-20	AFTER	D	Untreated	D1	15	13	0	2	Ae.albo
2021-09-20	2021-09-20	AFTER	D	LC50	D2	15	11	0	4	Ae.albo
2021-09-16	2021-09-20	AFTER	A	Untreated	A3	15	14	1	0	Cx.pip
2021-09-16	2021-09-20	AFTER	A	Label.Rate	A4	14	12	2	0	Cx.pip
2021-09-17	2021-09-20	AFTER	B	Untreated	B3	15	15	0	0	Cx.pip
2021-09-17	2021-09-20	AFTER	B	LC50	B4	15	15	0	0	Cx.pip
2021-09-17	2021-09-20	DURING.R2	C	Label.Rate	C3	15	0	15	0	Cx.pip
2021-09-17	2021-09-20	DURING.R2	C	LC.95	C4	15	0	15	0	Cx.pip
2021-09-17	2021-09-20	DURING.R2	D	LC.95	D3	15	0	15	0	Cx.pip
2021-09-17	2021-09-20	DURING.R2	D	Label.Rate	D4	15	0	15	0	Cx.pip
2021-09-16	2021-09-20	AFTER	A	Untreated	A3	15	12	0	3	Ae.albo
2021-09-16	2021-09-20	AFTER	A	Label.Rate	A4	15	14	0	1	Ae.albo
2021-09-17	2021-09-20	AFTER	B	Untreated	B3	15	11	0	4	Ae.albo
2021-09-17	2021-09-20	AFTER	B	LC50	B4	15	14	0	1	Ae.albo
2021-09-17	2021-09-20	DURING.R2	C	Label.Rate	C3	15	12	0	3	Ae.albo
2021-09-17	2021-09-20	DURING.R2	C	LC.95	C4	15	13	0	2	Ae.albo
2021-09-17	2021-09-20	DURING.R2	D	LC.95	D3	15	14	0	1	Ae.albo
2021-09-17	2021-09-20	DURING.R2	D	Label.Rate	D4	15	15	0	0	Ae.albo
	2021-09-20				Control	15	15	0	0	Cx.pip
	2021-09-20				Control	15	15	0	0	Cx.pip
	2021-09-20				Control	15	15	0	0	Cx.pip
	2021-09-20				Control	15	15	0	0	Cx.pip
	2021-09-20				Control	15	15	0	0	Ae.albo
	2021-09-20				Control	15	15	0	0	Ae.albo
	2021-09-20				Control	15	13	0	2	Ae.albo
	2021-09-20				Control	15	13	0	2	Ae.albo
2021-09-27	2021-09-27	AFTER	A	LC50	A1	15	14	1	0	Cx.pip
2021-09-27	2021-09-27	AFTER	A	LC.95	A2	15	0	15	0	Cx.pip
2021-09-27	2021-09-27	AFTER	A	Untreated	A3	15	15	0	0	Cx.pip
2021-09-27	2021-09-27	AFTER	B	LC.95	B2	15	5	10	0	Cx.pip
2021-09-27	2021-09-27	AFTER	B	Untreated	B3	15	15	0	0	Cx.pip
2021-09-27	2021-09-27	AFTER	B	LC50	B4	15	15	0	0	Cx.pip
2021-09-27	2021-09-27	AFTER	C	Untreated	C1	15	15	0	0	Cx.pip
2021-09-27	2021-09-27	AFTER	C	LC50	C2	15	15	0	0	Cx.pip
2021-09-27	2021-09-27	AFTER	C	LC.95	C4	15	1	14	0	Cx.pip
2021-09-27	2021-09-27	AFTER	D	Untreated	D1	15	15	0	0	Cx.pip
2021-09-27	2021-09-27	AFTER	D	LC50	D2	15	15	0	0	Cx.pip
2021-09-27	2021-09-27	AFTER	D	LC.95	D3	15	5	10	0	Cx.pip
2021-09-27	2021-09-27	AFTER	A	LC50	A1	15	14	0	1	Ae.albo
2021-09-27	2021-09-27	AFTER	A	LC.95	A2	15	13	1	1	Ae.albo
2021-09-27	2021-09-27	AFTER	A	Untreated	A3	14	14	0	0	Ae.albo
2021-09-27	2021-09-27	AFTER	B	LC.95	B2	15	14	0	1	Ae.albo
2021-09-27	2021-09-27	AFTER	B	Untreated	B3	15	14	0	1	Ae.albo
2021-09-27	2021-09-27	AFTER	B	LC50	B4	15	15	0	0	Ae.albo
2021-09-27	2021-09-27	AFTER	C	Untreated	C1	15	14	0	1	Ae.albo
2021-09-27	2021-09-27	AFTER	C	LC50	C2	15	15	0	0	Ae.albo
2021-09-27	2021-09-27	AFTER	C	LC.95	C4	14	13	0	1	Ae.albo
2021-09-27	2021-09-27	AFTER	D	Untreated	D1	15	15	0	0	Ae.albo
2021-09-27	2021-09-27	AFTER	D	LC50	D2	15	15	0	0	Ae.albo
2021-09-27	2021-09-27	AFTER	D	LC.95	D3	15	14	0	1	Ae.albo
	2021-09-27				Control	15	14	0	1	Cx.pip
	2021-09-27				Control	15	15	0	0	Cx.pip
	2021-09-27				Control	16	16	0	0	Cx.pip
	2021-09-27				Control	15	15	0	0	Ae.albo
	2021-09-27				Control	15	15	0	0	Ae.albo
	2021-09-27				Control	15	15	0	0	Ae.albo
2021-10-04	2021-10-04	AFTER	A	LC50	A1	15	11	0	4	Ae.albo
2021-10-04	2021-10-04	AFTER	A	LC.95	A2	15	13	0	2	Ae.albo
2021-10-04	2021-10-04	AFTER	A	Untreated	A3	15	13	0	2	Ae.albo
2021-10-04	2021-10-04	AFTER	B	LC.95	B2	15	10	0	5	Ae.albo
2021-10-04	2021-10-04	AFTER	B	Untreated	B3	15	10	0	5	Ae.albo
2021-10-04	2021-10-04	AFTER	B	LC50	B4	15	12	0	3	Ae.albo
2021-10-04	2021-10-04	AFTER	C	Untreated	C1	14	8	0	6	Ae.albo
2021-10-04	2021-10-04	AFTER	C	LC50	C2	15	8	0	7	Ae.albo
2021-10-04	2021-10-04	AFTER	C	LC.95	C4	15	8	0	7	Ae.albo
2021-10-04	2021-10-04	AFTER	A	LC50	A1	15	15	0	0	Cx.pip
2021-10-04	2021-10-04	AFTER	A	LC.95	A2	15	0	15	0	Cx.pip
2021-10-04	2021-10-04	AFTER	A	Untreated	A3	15	14	0	1	Cx.pip
2021-10-04	2021-10-04	AFTER	B	LC.95	B2	15	0	15	0	Cx.pip
2021-10-04	2021-10-04	AFTER	B	Untreated	B3	15	15	0	0	Cx.pip
2021-10-04	2021-10-04	AFTER	B	LC50	B4	14	13	0	1	Cx.pip
2021-10-04	2021-10-04	AFTER	C	Untreated	C1	15	14	0	1	Cx.pip
2021-10-04	2021-10-04	AFTER	C	LC50	C2	15	15	0	0	Cx.pip
2021-10-04	2021-10-04	AFTER	C	LC.95	C4	15	0	15	0	Cx.pip
	2021-10-04				Control	15	11	0	4	Ae.albo
	2021-10-04				Control	15	9	0	6	Ae.albo
	2021-10-04				Control	15	8	0	7	Ae.albo
	2021-10-04				Control	15	13	0	2	Cx.pip
	2021-10-04				Control	15	15	0	0	Cx.pip
	2021-10-04				Control	15	14	0	1	Cx.pip
2021-10-12	2021-10-12	AFTER	A	LC50	A1	15	13	0	2	Cx.pip
2021-10-12	2021-10-12	AFTER	A	LC.95	A2	15	0	15	0	Cx.pip
2021-10-12	2021-10-12	AFTER	A	Untreated	A3	15	12	0	3	Cx.pip
2021-10-12	2021-10-12	AFTER	B	LC.95	B2	15	2	13	0	Cx.pip
2021-10-12	2021-10-12	AFTER	B	Untreated	B3	15	14	0	1	Cx.pip
2021-10-12	2021-10-12	AFTER	B	LC50	B4	15	14	0	1	Cx.pip
2021-10-12	2021-10-12	AFTER	C	Untreated	C1	15	10	0	5	Cx.pip
2021-10-12	2021-10-12	AFTER	C	LC50	C2	15	13	0	2	Cx.pip
2021-10-12	2021-10-12	AFTER	C	LC.95	C4	15	0	15	0	Cx.pip
2021-10-12	2021-10-12	AFTER	A	LC50	A1	15	12	0	3	Ae.albo
2021-10-12	2021-10-12	AFTER	A	LC.95	A2	15	9	0	6	Ae.albo
2021-10-12	2021-10-12	AFTER	A	Untreated	A3	15	9	0	6	Ae.albo
2021-10-12	2021-10-12	AFTER	B	LC.95	B2	15	7	0	8	Ae.albo
2021-10-12	2021-10-12	AFTER	B	Untreated	B3	15	6	0	9	Ae.albo
2021-10-12	2021-10-12	AFTER	B	LC50	B4	15	9	0	6	Ae.albo
2021-10-12	2021-10-12	AFTER	C	Untreated	C1	15	8	0	7	Ae.albo
2021-10-12	2021-10-12	AFTER	C	LC50	C2	15	9	0	6	Ae.albo
2021-10-12	2021-10-12	AFTER	C	LC.95	C4	15	13	0	2	Ae.albo
	2021-10-12				Control	15	14	0	1	Cx.pip
	2021-10-12				Control	15	14	0	1	Cx.pip
	2021-10-12				Control	15	14	1	0	Cx.pip
	2021-10-12				Control	15	10	0	5	Ae.albo
	2021-10-12				Control	15	8	0	7	Ae.albo
	2021-10-12				Control	15	9	0	6	Ae.albo
2021-10-18	2021-10-18	AFTER	A	LC50	A1	15	11	4	0	Cx.pip
2021-10-18	2021-10-18	AFTER	A	LC.95	A2	15	0	15	0	Cx.pip
2021-10-18	2021-10-18	AFTER	A	Untreated	A3	15	15	0	0	Cx.pip
2021-10-18	2021-10-18	AFTER	B	LC.95	B2	15	15	0	0	Cx.pip
2021-10-18	2021-10-18	AFTER	B	Untreated	B3	15	15	0	0	Cx.pip
2021-10-18	2021-10-18	AFTER	B	LC50	B4	15	15	0	0	Cx.pip
2021-10-18	2021-10-18	AFTER	C	Untreated	C1	15	15	0	0	Cx.pip
2021-10-18	2021-10-18	AFTER	C	LC50	C2	15	3	11	1	Cx.pip
2021-10-18	2021-10-18	AFTER	C	LC.95	C4	15	1	14	0	Cx.pip
2021-10-18	2021-10-18	AFTER	A	LC50	A1	15	12	0	3	Ae.albo
2021-10-18	2021-10-18	AFTER	A	LC.95	A2	15	13	0	2	Ae.albo
2021-10-18	2021-10-18	AFTER	A	Untreated	A3	15	10	0	5	Ae.albo
2021-10-18	2021-10-18	AFTER	B	LC.95	B2	15	8	0	7	Ae.albo
2021-10-18	2021-10-18	AFTER	B	Untreated	B3	15	11	0	4	Ae.albo
2021-10-18	2021-10-18	AFTER	B	LC50	B4	15	10	0	5	Ae.albo
2021-10-18	2021-10-18	AFTER	C	Untreated	C1	15	11	0	4	Ae.albo
2021-10-18	2021-10-18	AFTER	C	LC50	C2	15	12	0	3	Ae.albo
2021-10-18	2021-10-18	AFTER	C	LC.95	C4	15	5	0	10	Ae.albo
	2021-10-18				Control	15	15	0	0	Cx.pip
	2021-10-18				Control	15	15	0	0	Cx.pip
	2021-10-18				Control	15	15	0	0	Cx.pip
	2021-10-18				Control	15	8	0	7	Ae.albo
	2021-10-18				Control	15	11	0	4	Ae.albo
	2021-10-18				Control	15	10	0	5	Ae.albo

## Sheet: Competition Data
Date Initiated	Date Completed	VectoLex Treatment	Species	Rep	Initial Condition	Remaining Larvae	Remaining Pupae	Females	Males
2021-11-04	2021-11-17	0	albopictus	1C	10	1		2	5
2021-11-04	2021-11-17	0	pipiens	1C	30	0		8	10
2021-11-04	2021-11-17	0	albopictus	1E	20	1		5	6
2021-11-04	2021-11-17	0	pipiens	1E	20	0		2	4
2021-11-04	2021-11-17	0	albopictus	1A	30	2		7	9
2021-11-04	2021-11-17	0	pipiens	1A	10	0		0	0
2021-11-04	2021-11-17	0	albopictus	2C	10	0		2	6
2021-11-04	2021-11-17	0	pipiens	2C	30	0		0	0
2021-11-04	2021-11-17	0	albopictus	2E	20	0		7	7
2021-11-04	2021-11-17	0	pipiens	2E	20	0		0	4
2021-11-04	2021-11-17	0	albopictus	2A	30	0		13	8
2021-11-04	2021-11-17	0	pipiens	2A	10	0		0	1
2021-11-04	2021-11-17	0	albopictus	3E	20	0		4	8
2021-11-04	2021-11-17	0	pipiens	3E	20	0		0	0
2021-11-04	2021-11-17	0	albopictus	3A	30	2		14	5
2021-11-04	2021-11-17	0	pipiens	3A	10	0		3	0
2021-11-04	2021-11-17	0	albopictus	3C	10	0		2	4
2021-11-04	2021-11-17	0	pipiens	3C	30	0		0	0
2021-11-04	2021-11-17	0.02	albopictus	1C	10	0	1	6	3
2021-11-04	2021-11-17	0.02	pipiens	1C	30	0	0	0	0
2021-11-04	2021-11-17	0.02	albopictus	2C	10	1	2	3	4
2021-11-04	2021-11-17	0.02	pipiens	2C	30	0	0	0	0
2021-11-04	2021-11-17	0.02	albopictus	3C	10	1	1	1	7
2021-11-04	2021-11-17	0.02	pipiens	3C	30	0	0	0	0
2021-11-04	2021-11-17	0.02	albopictus	1E	20	1	1	7	9
2021-11-04	2021-11-17	0.02	pipiens	1E	20	0	0	0	0
2021-11-04	2021-11-17	0.02	albopictus	2E	20	2	2	6	10
2021-11-04	2021-11-17	0.02	pipiens	2E	20	0	0	0	0
2021-11-04	2021-11-17	0.02	albopictus	3E	20	0	2	5	10
2021-11-04	2021-11-17	0.02	pipiens	3E	20	0	0	0	0
2021-11-04	2021-11-17	0.02	albopictus	1A	30	3	2	8	13
2021-11-04	2021-11-17	0.02	pipiens	1A	10	0	0	0	0
2021-11-04	2021-11-17	0.02	albopictus	2A	30	3	4	10	8
2021-11-04	2021-11-17	0.02	pipiens	2A	10	0	0	0	0
2021-11-04	2021-11-17	0.02	albopictus	3A	30	2	3	11	11
2021-11-04	2021-11-17	0.02	pipiens	3A	10	0	0	0	0
2021-11-10	2021-11-29	0	albopictus	1C	10	0	0	5	4
2021-11-10	2021-11-29	0	pipiens	1C	30	0	0	9	11
2021-11-10	2021-11-29	0	albopictus	2C	10	0	0	4	6
2021-11-10	2021-11-29	0	pipiens	2C	30	0	0	8	13
2021-11-10	2021-11-29	0	albopictus	3C	10	0	0	3	6
2021-11-10	2021-11-29	0	pipiens	3C	30	0	0	10	11
2021-11-10	2021-11-29	0.01	albopictus	1C	10	1	0	4	1
2021-11-10	2021-11-29	0.01	pipiens	1C	30	0	0	0	0
2021-11-10	2021-11-29	0.01	albopictus	2C	10	1	0	3	1
2021-11-10	2021-11-29	0.01	pipiens	2C	30	0	0	0	0
2021-11-10	2021-11-29	0.01	albopictus	3C	10	0	0	2	4
2021-11-10	2021-11-29	0.01	pipiens	3C	30	0	0	0	0
2021-11-10	2021-11-29	0	albopictus	1E	20	0	0	8	9
2021-11-10	2021-11-29	0	pipiens	1E	20	0	0	8	10
2021-11-10	2021-11-29	0	albopictus	2E	20	0	1	8	4
2021-11-10	2021-11-29	0	pipiens	2E	20	0	0	0	0
2021-11-10	2021-11-29	0	albopictus	3E	20	0	0	10	9
2021-11-10	2021-11-29	0	pipiens	3E	20	0	0	2	10
2021-11-10	2021-11-29	0.01	albopictus	1E	20	0	1	6	5
2021-11-10	2021-11-29	0.01	pipiens	1E	20	0	0	0	0
2021-11-10	2021-11-29	0.01	albopictus	2E	20	0	0	9	7
2021-11-10	2021-11-29	0.01	pipiens	2E	20	0	0	0	0
2021-11-10	2021-11-29	0.01	albopictus	3E	20	0	0	6	6
2021-11-10	2021-11-29	0.01	pipiens	3E	20	0	0	0	0
2021-11-10	2021-11-29	0	albopictus	1A	30	0	0	10	13
2021-11-10	2021-11-29	0	pipiens	1A	10	0	0	2	5
2021-11-10	2021-11-29	0	albopictus	2A	30	0	0	20	2
2021-11-10	2021-11-29	0	pipiens	2A	10	0	0	4	4
2021-11-10	2021-11-29	0	albopictus	3A	30	0	0	14	8
2021-11-10	2021-11-29	0	pipiens	3A	10	0	0	2	3
2021-11-10	2021-11-29	0.01	albopictus	1A	30	1	0	8	10
2021-11-10	2021-11-29	0.01	pipiens	1A	10	0	0	0	0
2021-11-10	2021-11-29	0.01	albopictus	2A	30	0	0	8	6
2021-11-10	2021-11-29	0.01	pipiens	2A	10	0	0	0	0
2021-11-10	2021-11-29	0.01	albopictus	3A	30	0	0	12	9
2021-11-10	2021-11-29	0.01	pipiens	3A	10	0	0	0	0
2021-11-10	2021-11-29	0	pipiens	1AC	40	0	0	12	14
2021-11-10	2021-11-29	0	pipiens	2AC	40	0	0	18	13
2021-11-10	2021-11-29	0	pipiens	3AC	40	0	0	7	9
2021-11-10	2021-11-29	0.01	pipiens	1AC	40	0	0	0	0
2021-11-10	2021-11-29	0.01	pipiens	2AC	40	0	0	0	0
2021-11-10	2021-11-29	0.01	pipiens	3AC	40	0	0	0	0
2021-11-10	2021-11-29	0	albopictus	1AA	40	0	0	12	17
2021-11-10	2021-11-29	0	albopictus	2AA	40	0	0	21	12
2021-11-10	2021-11-29	0	albopictus	3AA	40	1	0	15	11
2021-11-10	2021-11-29	0.01	albopictus	1AA	40	0	1	7	10
2021-11-10	2021-11-29	0.01	albopictus	2AA	40	0	0	11	10
2021-11-10	2021-11-29	0.01	albopictus	3AA	40	0	0	8	13
